# Supplementary material for: Host Species and Environment Shape the Gut Microbiota of Cohabiting Marine Bivalves
Source: Microb Ecol. 2023 Feb 22;86(3):1755–72. doi: 10.1007/s00248-023-02192-z (PMC10497454; doi:10.1007/s00248-023-02192-z)
Supplement: Supplementary file 1 — Supplementary Datasheet 1 Relative abundances of OTUs and their mean abundances, taxonomic assignment, representative sequences and identity scores from seawater and gut aspirate samples obtained from mussels and oysters in this study. (XLSX 768 kb) [file 248_2023_2192_MOESM1_ESM.xlsx]

## Sheet: Sheet1
Supplementary datasheet for: Host species and environment shape the gut microbiota of cohabiting marine bivalves Shirin Akter1, Melissa L Wos-Oxley2, Sarah R Catalano3, Md Mahbubul Hassan1,4, Xiaoxu Li3, Jian G Qin1, Andrew PA Oxley3,5* 1College of Science and Engineering, Flinders University, Adelaide, SA, Australia. 2School of Medicine, Deakin University, Geelong, VIC, Australia 3Aquatic Scienc…
Supplementary Datasheet 1 Relative abundances of OTUs and their mean abundances, taxonomic assignment, representative sequences and identity scores from seawater and gut aspirate samples obtained from mussels and oysters in this study.
OTU #	SACW4_Water_Summer	SACW5_Water_Summer	SACW6_Water_Summer	SACW10_Water_Winter	SACW11_Water_Winter	SACW12_Water_Winter	SACG31_Oyster_Summer	SACG32_Oyster_Summer	SACG33_Oyster_Summer	SACG34_Oyster_Summer	SACG35_Oyster_Summer	SACG36_Oyster_Summer	SACG37_Oyster_Summer	SACG38_Oyster_Summer	SACG39_Oyster_Summer	SACG40_Oyster_Summer	SACG41_Oyster_Summer	SACG42_Oyster_Summer	SACG43_Oyster_Summer	SACG44_Oyster_Summer	SACG45_Oyster_Summer	SACG46_Oyster_Summer	SACG47_Oyster_Summer	SACG48_Oyster_Summer	SACG49_Oyster_Summer	SACG50_Oyster_Summer	SACG51_Oyster_Summer	SACG52_Oyster_Summer	SACG53_Oyster_Summer	SACG54_Oyster_Summer	SACG55_Oyster_Summer	SACG56_Oyster_Summer	SACG57_Oyster_Summer	SACG58_Oyster_Summer	SACG59_Oyster_Summer	SACG60_Oyster_Summer	SACG91_Oyster_Winter	SACG92_Oyster_Winter	SACG93_Oyster_Winter	SACG94_Oyster_Winter	SACG95_Oyster_Winter	SACG96_Oyster_Winter	SACG97_Oyster_Winter	SACG98_Oyster_Winter	SACG99_Oyster_Winter	SACG100_Oyster_Winter	SACG101_Oyster_Winter	SACG102_Oyster_Winter	SACG103_Oyster_Winter
OTU_6	0	0.00528402	0.0101915	0	0.0102379	0.00802847	0.893463	39.6356	9.68703	0.398674	64.1035	26.4113	34.7716	22.1331	28.9584	12.2134	0.850117	20.2679	28.6875	3.03097	16.0393	0.272593	20.5014	19.2949	5.18742	59.491	22.8393	24.5841	22.3354	19.3796	18.7986	58.084	43.9982	37.3	44.9114	14.9718	0.00648403	0.0950918	0.377674	2.2101	0.67885	0.208229	0.207136	0.320788	1.4988	0.00638937	0.0685871	0.014794	2.30822
OTU_4	0	0.00264201	0.00636967	0	0.00341262	0	4.56762	11.6857	20.252	9.74045	5.10719	12.1191	17.8013	19.9431	0.133819	30.1228	15.9258	13.2825	0.391056	27.3357	30.5156	4.07754	10.1988	26.6522	39.7112	7.97881	0.816157	18.453	13.5976	17.9046	11.663	21.1901	24.4127	26.3267	11.3091	20.2563	0.0615983	3.00636	1.31971	0.924094	1.0643	0.0366329	1.4453	3.07319	1.64819	0.127787	0.591564	1.83446	2.58416
OTU_1	0	0	0.0038218	0	0.0102379	0	44.221	4.32181	28.1558	18.0798	13.1821	19.2787	3.03076	33.8907	25.8859	17.9723	3.54745	3.07439	19.7383	21.8805	11.1004	10.4456	12.2468	15.737	2.0415	11.0512	38.6005	13.5039	4.04752	27.1415	9.95102	11.0396	9.70908	4.84569	16.7717	10.8014	8.59783	5.06912	49.1749	36.7345	22.2659	4.31304	8.92545	28.3885	40.9301	5.53958	14.7377	35.1209	14.4337
OTU_13	0	0	0.00254787	0	0	0	8.32047	5.61962	6.85075	16.4589	3.48882	0.484885	0.711655	4.81056	0.021411	6.81085	13.157	11.8442	0.295799	6.10303	0.024092	10.1465	4.25318	9.4389	3.01683	8.47868	0.677161	12.2881	15.8001	0.103343	10.5242	1.74341	3.74268	2.00849	0.541339	16.7184	0.285297	9.26779	0.577241	1.0954	2.60801	0	0.0954221	4.63305	1.13253	0	5.24691	0.140543	0.934974
OTU_2	0.00232466	0.00264201	0.0229308	0	0.00853155	0.00267616	0.11419	7.49404	0.334349	6.85457	0.0275377	0.7393	13.0561	1.62979	11.4121	0.0963997	43.3838	8.61735	0.451218	0.240202	0.807083	4.60001	0.0629168	0.0817929	0.678906	0.631735	2.50074	5.31521	1.30344	2.33179	0.656499	0.0160079	0.0611444	0.114304	1.12533	1.04872	34.4205	1.27277	0.497843	0.0144767	7.55173	0	32.7693	7.72829	3.7494	2.65159	0.0257202	12.5453	2.82115
OTU_21	0.511426	0.705416	0.756717	0.962654	0.929939	1.28991	4.80217	6.05885	4.82191	7.37794	0.0571937	2.2179	6.09386	2.54743	3.06177	0.64965	1.24737	7.05955	3.09335	0.458281	1.12931	11.5511	1.50371	4.96892	5.39778	0.999748	9.16899	4.50131	3.737	1.56705	2.1513	0.307061	0.798095	1.26143	2.45407	2.07704	1.05366	2.53822	0.347632	0.231627	0.243542	0.530212	0.586497	0.191003	0.949398	1.01591	0.132888	1.25749	1.0064
OTU_281	0.00232466	0	0	0	0	0	3.26677	2.592	1.6672	1.02212	1.32393	0.607603	0.186623	1.1569	0.0267637	3.91047	3.38855	0.243149	0.531435	14.3236	0.451726	14.985	1.06015	1.95894	0.487665	0.230158	0.516781	0.571122	18.6489	0.962026	12.0038	1.30101	3.68797	0.289843	5.37073	2.37085	0.188037	5.95421	0.418446	2.21252	1.85629	0	1.06128	2.12307	0.795181	0	3.21931	0.029588	0.188293
OTU_26	0	0	0	0	0.00341262	0	0.217579	1.89249	4.35791	7.57153	0.044484	21.1972	1.97323	1.55661	2.06081	0.247286	0.0953402	0.0824232	0.4813	0.0379267	2.36403	0.454322	0.0251667	0.0286275	7.79786	3.60461	1.04069	5.19183	4.00058	0	3.5047	0.65778	0.550299	0.0326584	8.40879	0.0652901	0.0907765	0.490089	0.577241	0.320899	0.222448	0.0501292	0.293248	4.44695	0.819277	0	0.120027	0	0
OTU_1474	0	0	0.00127393	0	0	0	1.68508	8.65809	5.26543	6.20488	2.32588	0.0419036	0.0771375	0.135112	0.00535275	0.406555	0.742859	0.494539	1.63441	3.878	0.138529	0.0530042	0.349188	0.944708	0.0525913	0.396783	0.024948	4.57096	0.812392	0.0319423	2.74215	1.59206	0.144816	6.71538	0.082021	3.2441	0.573837	4.52052	0.107294	0.856536	4.13063	0	1.55701	8.52413	1.7012	0.070283	3.65226	2.28567	1.43493
OTU_20002	0.00464932	0.015852	0.0076436	0.152284	0.134798	0.315787	1.90575	1.07006	2.28813	1.51595	0.0127097	0.757258	2.85906	0.320892	2.90654	0.251477	0.425059	1.68968	2.99809	0.132743	0.258989	5.26256	0.783314	2.42925	2.4192	0.24694	1.6335	1.18602	0.967649	0.678304	0.911524	0.098958	0.717642	0.416395	0.396982	1.44862	3.15448	4.66681	0.686681	0.595956	0.818839	1.02958	1.94335	0.697897	1.46506	4.06364	0.0342936	2.18211	1.38948
OTU_3	0	0	0.0178351	0	0.027301	0.0133808	0.398124	0.244017	1.13952	0.712036	0.163108	0.0209518	0.273714	1.57631	0.0160582	6.76055	0.11123	1.17865	0.00501354	10.8723	0.30115	0.0719343	0.151	0.339441	1.88373	0.596972	0.0582121	0.0517392	0.0397169	0.304391	3.03252	0.526806	0.328249	0.444971	0.308399	6.85546	0.0324202	0.0146295	0.0450634	0.641799	0	0.0115683	0	0.0220388	0.139759	0.0383362	1.60322	0.044382	2.94776
OTU_27	0	0	0.00127393	0	0	0.00267616	0.166656	0	0.075058	2.85142	2.44662	0.0628554	0.0447895	1.48624	4.31431	1.60526	9.61745	2.01113	0	5.47408	0.216828	0.170371	0.95319	2.70326	0.239051	0.809149	0.01188	0.0179097	0.9171	0.00939479	0.04545	0.512253	0	0.477629	1.45669	0	0.0551143	1.9311	0.309006	0.313661	1.11032	0.258358	0.251356	0.0857066	0.284337	0.0830618	0.385802	0.406835	0.249976
OTU_81	0	0	0.00127393	0	0	0	0	0.00361507	0.0568621	2.68244	0.832486	7.1326	1.21429	3.34684	0.246226	1.8274	3.53553	1.75562	0	1.96587	0.0752876	0.212017	0.364918	0.523475	0.334672	0.878676	0.0689041	0.153228	0.57409	5.402	0.017675	0.286687	0.267104	0.224526	0.150919	0	0	1.42638	0.708139	0.248516	0.617485	0.229437	0.158261	0.220388	0.327711	0.0766724	0.278635	0.917228	0.211018
OTU_22	0.00232466	0	0	0	0	0	0.0277761	0	0.156939	0.15422	0.0826131	0.0598623	0.186623	0	0	0	0.00794502	0	1.17317	0	12.7838	0.359671	1.10104	0.106331	1.2096	0.00239748	0.02376	0.193027	0.0252744	0.0131527	8.87789	0.0334711	0	3.02498	0.282152	0.175467	0	0	2.60724	2.9074	15.7018	0.0578414	0.558568	9.09714	2.09639	0.070283	0	1.77528	31.3346
OTU_57	0	0	0	0	0.00170631	0	2.2298	0.672403	0.0250193	0.168985	0.0423657	0.314277	0.378222	0.385633	0.021411	0.155078	0.123148	0.412116	5.88589	0.493047	0.00602301	5.11112	1.06959	2.67872	1.15223	0.53224	2.09682	0.0776089	0.104708	3.25435	0.671649	0.240119	0.173779	0.849118	0.0262467	0.436628	0	0	0.152357	0.00482556	0.0460237	0.00385609	0.104732	0.0244876	0.115663	0.0830618	0.0943073	0	0.0616823
OTU_12	0	0	0	0	0.00341262	0	0.0185174	0	0.213802	0.0377346	0	0.00598623	0	0	0	0	0	15.2895	0	0	0	0	0	0	0.0191241	0.00119874	0	0	0.00722126	0.00187896	0.04545	0.0640317	0	5.06205	0	7.62262	0	0	0	0.0554939	16.4823	0	0.00930947	0.568112	0	0	0	0.451217	1.14275
OTU_16	0.00464932	0.00264201	0.0101915	0.00362582	0.00682524	0.00802847	4.21579	0.495264	1.14179	2.53478	0.360108	0.9129	0.696725	0.554523	0.123113	0.0754432	0.337663	0.255512	0.521408	0.0442478	0.117449	1.95358	0.163584	0.257648	0.392044	0.175016	0.024948	0.224867	0.621028	0.400218	1.02515	0.144071	1.33874	0.428641	0.11811	0.13058	2.82055	4.96672	15.607	11.7623	4.5506	1.28022	3.13729	1.59169	0.433735	1.70596	20.1732	9.91937	1.02587
OTU_5827	0	0	0	0	0	0	1.57861	0.518762	0.457171	0.876099	0.014828	0.185573	0.878372	0.582672	0.492453	0.607737	0.186708	0.609932	0.461245	0.11378	0.755887	1.75292	0.324022	1.21871	1.67814	0.300883	0.778141	2.25663	1.07958	0.420886	0.143925	0.0451132	0.167342	0.493958	0.66601	0.114258	0	0	0	0	0	0	0	0	0	0	0	0	0
OTU_32	0	0	0	0	0	0	0	0.0180753	0.115999	0.191954	0	0	2.15238	0.140742	0.101702	0.00419129	0	1.91634	0.0501354	0	0	0	0	0	1.37694	0.764795	0.0689041	0.0875587	0.0541594	5.94126	2.57297	0.347808	0.138379	0.0122469	0.0492126	1.22011	0	0.13898	0.0128753	0	0	0	0	0.401597	0.0385542	0	0	0.140543	0
OTU_18	0.00232466	0.00528402	0.00509574	0.0108774	0.00853155	0.00535232	1.57861	0.441038	0.554974	0.625082	0.175818	0.781203	0.213994	0.205483	0.294401	0.209565	0.222461	0.243149	0.82222	0.202276	0.707703	0.984364	0.509626	0.34353	0.659782	0.215773	0.152064	0.710419	0.317735	0.95451	0.608524	0.264858	1.88904	0.485794	0.479003	0.505999	2.29211	4.24987	2.81324	4.23925	1.25415	1.41904	1.76647	1.16806	0.703614	0.511149	0.728738	4.53436	2.02253
OTU_7	0	0.00264201	0	0.00543872	0.00341262	0.0160569	0.197519	0.25667	0.134195	0.902349	0	0.00897935	1.08739	0.00281484	1.73964	0	0.131093	2.22131	0.24065	0.0379267	0	1.82486	0.399522	1.12874	1.05183	0.0251735	0.24948	0.0258696	0.0505488	0.695214	0.10605	0	0	0.0612345	0.101706	0.350934	0	0	0.00429175	0	0.0287648	0.00385609	0	0.0318339	0	0	0	0	0
OTU_842	0.27431	0.287979	0.299374	0.00181291	0	0.00267616	0.807049	0.603716	0.623209	0.433128	0.00423657	0.206525	0.818652	0.101334	0.765443	0.0880171	0.107258	0.770657	0.641733	0.0600506	0.117449	1.61663	0.286272	0.744315	0.645439	0.077918	0.757945	0.415904	0.328567	0.202927	0.33835	0.0101869	0.077235	0.102057	0.160761	0.403983	0	0.0512033	0	0	0.0249295	0	0.00465473	0	0.00963855	0.0191681	0	0	0
OTU_23	0	0	0	0	0	0	0.00771557	0	0	0	0	0.00598623	0	0	0	0.0251477	0	0.00824232	0	0.00632111	1.6744	0.011358	0	0	0	0	0.00475201	0.175117	4.69382	0	0.012625	0	0.856021	3.92309	0.0459318	0	0	0	0.00214588	0.0820345	1.21004	77.7831	0	0.0171413	0	0	0.222908	0	0
OTU_74	0	0	0	0	0	0	2.01531	1.10802	1.83778	0.492191	0.0169463	0.0149656	0.0547427	0.0844452	0.374692	0.167652	0.00794502	0.288481	0.591597	0.120101	0.108414	0.0643622	0.173021	0.11451	0.669344	0.00479496	0.016632	0.00596991	0.097487	2.35809	0.0706999	0.049479	0.0160906	0.0489876	0.0951444	0.00816127	0	0.0950918	0.0729598	0	0	0	0.0139642	0.129784	0	0	0	0	0
OTU_25	0	0	0	0	0	0	0.436701	0.00723014	0.630032	0.410159	0.355872	0.266387	0.0846024	0.844452	1.16155	0.0461042	0.246296	0.0453328	0	0.0948167	0.186713	0.212017	0.324022	0.588909	0.0430293	0.148644	0.400356	0.555202	0.202195	0.34197	0.123725	0.049479	0.9944	0.183703	0.337927	0.289725	0.226941	5.62505	3.21238	2.66371	0.575297	1.36506	0.246701	1.26111	1.64337	0.153345	0.0300069	1.2279	2.59066
OTU_3167	0.0581166	0.0554822	0.0547792	0.00725163	0.00511893	0.00267616	0.249985	0.426578	0.466269	0.378987	0	0.113738	0.828606	0.121038	0.588802	0.0838258	0.107258	0.692355	0.556503	0.0316056	0.0421611	1.1093	0.138417	0.58073	0.545037	0.0443533	0.604693	0.320385	0.180531	0.157832	0.2424	0.00873159	0.0675806	0.081646	0.11811	0.38358	0.00324202	0.0438885	0	0	0.00383531	0.00578414	0.00465473	0	0.00963855	0.0191681	0.00428669	0.140543	0.00973931
OTU_53	0	0	0	0	0.00170631	0	0	0	0.150116	0.405237	0.165226	0.0718348	0.0771375	0.211113	0	0.0754432	0	0.0123635	1.24837	0.00948167	1.03897	0.0681483	1.21115	0.57255	0.0382482	0.0611357	0.342144	0.193027	0.0144425	0.0563687	0.148975	0.0261948	0.0160906	0.204115	0.295276	0.146903	0.0291781	0.0146295	0.521448	0.328138	0.157248	0	0.0232737	2.11083	0.587952	0.0638937	0.0728738	0	0.925235
OTU_133	0.0441686	0.0607662	0.0662446	0	0	0	1.31628	0.00361507	0.170586	0.0607035	0.00211829	0.0149656	0.0796258	0.0112594	0.380045	0.0125739	0.00794502	0.0494539	0.270731	0.00948167	1.83702	0.132511	0.27998	0.57664	0.0286862	0.0215773	1.0989	0	0.0144425	0.0131527	0.04545	0	0	0.0122469	0.0328084	0.110177	0	0	0	0	0	0.0250646	0	0	0	0	0	0	0.0129857
OTU_95	0.0534672	0.0422721	0.0496834	0.00181291	0	0	0.317882	0.442846	0.35482	0.333049	0	0.179587	0.32348	0.0844452	0.133819	0.0502955	0.0278076	0.10715	0.476286	0.085335	0.0873336	0.817779	0.119542	0.306723	0.305986	0.0395584	0.572617	0.399984	0.180531	0.086432	0.1717	0.0101869	0.0160906	0.14288	0.0918635	0.0979352	0.0389042	0	0	0.00241278	0	0	0	0	0	0	0	0	0
OTU_30	0	0	0.0038218	0	0	0	0.316338	0.0325356	0.254742	2.2854	0.124979	0.119725	0.0821141	0.0394078	0.0481747	0	0.00397251	0.0164846	0	0.00316056	0.018069	0	0	0.0245379	0.0143431	0.00119874	0.01188	0.0139298	0.0180531	0	0.406525	0.0320158	1.76997	0.0489876	0.0360892	0.0163225	0.265845	1.69702	3.03856	9.73797	0.312578	0.121467	0.307213	0.220388	0.192771	0.172513	20.9534	1.38324	0.454501
OTU_67	0	0.00792602	0.00254787	0.0163162	0.00341262	0.0187331	0.311709	0.316318	0.184233	0.126329	0	0.0838072	0.691749	0.0112594	0.658388	0.0167652	0.0357526	0.453328	0.300812	0.00632111	0.0692646	0.779919	0.119542	0.134958	0.152993	0.0311672	0.496584	0.0218897	0.133593	0.0112737	0.1818	0.0043658	0.106198	0.0163292	0.0426509	0.155064	0.946669	0.621754	0.0965645	0.499445	0.182177	0.231365	0.672609	0.386904	1.21446	1.77624	0.0685871	0.828464	0.366847
OTU_987	0	0	0	0	0	0	0.368804	0.00361507	0.302506	0.329768	0.0550754	0.149656	0.0199064	0.225187	0.0160582	0.0502955	0	0	0	0.0158028	0	0	0.00629168	0.0286275	0	0.248139	0.708049	0.493513	0.209417	0.231112	0.36865	0.176087	0.350776	0.412312	0.246063	0.281564	0.0194521	0	0.321882	0.0579067	0.0326002	0.0231365	0.0325831	0.23753	0.0578313	0	0.0128601	0.007397	0.0129857
OTU_98	0.0418439	0.0554822	0.0242047	0.195794	0.218408	0.318463	0.473736	0.0488034	0.216076	0.367502	0	0.197546	0.206529	0.053482	0.0481747	0.0335303	0.0794502	0.115393	0.245663	0.0474083	0.192736	0.692841	0.0314584	0.179944	0.176898	0.0287697	0.146124	0.187057	0.11193	0.0695214	0.14645	0.0334711	0.0901075	0.21228	0.0721785	0.0938546	0	0.0219443	0.0128753	0	0.00575297	0.00385609	0	0.00979504	0.00963855	0.0191681	0	0	0.0422037
OTU_50	0.00232466	0	0	0.00181291	0	0	0.23764	0.0397657	0.079607	0.290392	0.029656	0.119725	0.0522544	0.0450374	0.0695857	0.0377216	0.0953402	0.0329693	0.0802166	0.0379267	0.0391496	0.302881	0.0377501	0.265827	0.458979	0.105489	0.0534601	0.195017	0.249133	0.488529	0.199475	0.0844054	0.576044	0.081646	0.0787402	0.0326451	0.0356622	0.029259	0.216734	0.265406	0.0268472	0.0674816	0.0139642	0.0146926	0	0.0447256	0.355796	0.251498	0.0324644
OTU_333	0.0162726	0.0422721	0.0738882	0	0	0	0.0123449	0	0	0	0	0	0	0	0.0267637	0	0	0.00412116	0	0.00948167	3.96314	0.155227	0	0.0122689	0	0	0.01782	0	0	0	0.042925	0	0	0	0	0.00816127	0	0	0	0	0	0	0	0	0	0	0	0	0
OTU_45	0.0581166	0.00528402	0.0140133	0.0163162	0.187694	0.532555	0.475279	0.0054226	0.0955284	0.0590629	0	0.00598623	0.0199064	0.115408	0.412161	0	0.00794502	0.0123635	0.280758	0.00948167	0.168644	0.00757203	0.106959	0.216751	0.152993	0.00239748	0.999109	0	0.00722126	0.00751583	0.0732249	0.0043658	0.00643625	0.0040823	0.0131234	0.13058	0.00324202	0	0.0236046	0.0313661	0.00575297	0	0.0465473	0.0195901	0.00963855	0	0	0	0
OTU_141	0	0	0	0	0	0	0.16357	0.126527	0.166037	0.0459378	0	0.0359174	0.184135	0	0.347928	0.00838258	0	0.0947867	0.561516	0.00948167	0.0271035	0.583046	0.0408959	0.069524	0.18646	0	0.114048	0.0258696	0.0324957	0	0.0202	0	0	0.0081646	0.00328084	0.0612095	0	0.0658328	0	0	0	0.0501292	0.0651663	0	0	0.0766724	0	0	0
OTU_3718	0.0278959	0.0264201	0.0267526	0	0.00511893	0.0107046	0.146596	0.169908	0.200155	0.101719	0.00211829	0.0808141	0.236389	0.0197039	0.181993	0.0125739	0.0198626	0.160725	0.275745	0.00632111	0.024092	0.299095	0.0408959	0.151317	0.152993	0.0119874	0.119988	0.0915386	0.0938764	0.0357002	0.042925	0.00582106	0.0321812	0.0163292	0.0295276	0.0897739	0.213973	0.263331	0.0450634	0.0458428	0.0268472	0.0674816	0.179207	0.0391802	0.125301	0.313079	0	0.133146	0.0681752
OTU_73	0	0	0	0.00181291	0.00341262	0.00535232	0.265416	0.0668788	0.134195	0.0869537	0.0127097	0.113738	0.0646959	0.0422226	0.11776	0.0544868	0.162873	0.0329693	0.0451218	0.0474083	0.0511956	0.136297	0.0755002	0.057255	0.18646	0.0347634	0.022572	0.153228	0.0722126	0.112737	0.0883749	0.0523895	0.173779	0.134716	0.0984252	0.138742	1.99384	3.13071	1.68022	3.89664	0.58872	0.651679	1.25445	0.822783	0.563855	0.293911	0.394376	1.81966	1.21417
OTU_8	35.379	35.6116	38.311	40.3209	38.4432	39.4492	0.0462934	0	0.00454897	0.054141	0.203355	0.128704	0.164228	0.0337781	0.00535275	0.00838258	0.0119175	0.00412116	0	0	0.0421611	0.200659	0.100667	0.298544	0.100402	0	0.01188	0.0119398	0.00361063	0.00563687	0.648924	0.0553001	0.128725	0.191868	0.150919	0.044887	0.00324202	0.285275	0.0858351	0.0530811	0.0345178	0	0.188517	0.0857066	0.0433735	0.0383362	0.0814472	0.525187	0.194786
OTU_61	0.0116233	0.0211361	0.0127393	0.00362582	0.0153568	0.0267616	0.111104	0.0921842	0.186508	0.109923	0	0.0119725	0.223947	0.00844452	0.481747	0.00838258	0.0198626	0.144241	0.135365	0.00632111	0	0.204445	0.0723543	0.102241	0.109964	0.00479496	0.226908	0.0756189	0.0252744	0.0620056	0.0631249	0.00145526	0.0289631	0.0081646	0.00656168	0.0326451	1.05366	0.782679	0.152357	0.135116	0.279978	0.206301	1.49417	0.51424	1.02169	2.2235	0	0.392041	0.0909002
OTU_170	0	0	0	0	0	0	0.00154311	0	0	0	0	0.00897935	0.136857	0	0.583449	0	0	0	0.00501354	0	1.36421	0	0.00314584	0	0	0.077918	0	0	0	0	0.00505	0.00145526	0.0418356	0	0	0.183629	0	0	0	0	0	0	0	0	0	0	0	0	0
OTU_24	0	0	0.00254787	0	0.00170631	0.0107046	0	0.0126527	0.100077	1.20915	0.0190646	0	0.00995322	0.0140742	0.0160582	0.029339	0.00794502	0	0.0150406	0	0	0.0151441	0	0.0327172	0	0.00239748	0	0	0.0469382	0.0300633	0.36865	0.00727633	0.25745	0.110222	0	0.0163225	0.923975	0.746105	2.40767	2.85432	1.25415	0.152316	0.202481	0.325685	0.327711	0.594211	16.1866	2.61854	0.866799
OTU_295	0.00464932	0	0	0	0	0	0	0.25667	0.0136469	0	0	0.00598623	0.164228	0	0.144524	0.0670606	0	0.0412116	0.446205	0.0221239	0	0.564116	0	0.00408965	0	0	0.02376	0.00596991	0.238302	0	0.0757499	0	0.0418356	0	0.00328084	0.155064	0	0	0	0	0	0	0	0	0	0	0	0	0.00324644
OTU_48	0	0	0	0.00362582	0.0102379	0.0187331	0.0293192	0.0343431	0.136469	0.105001	0.00211829	0.0179587	0.301085	0.016889	0.347928	0.00419129	0.0198626	0.2143	0.0150406	0.00632111	0	0.295309	0	0.0286275	0.0764965	0.00839117	0.110484	0.0378094	0.0397169	0.00375791	0.04545	0.00145526	0.0836712	0	0.0164042	0.0693708	1.52375	0.75342	0.173816	0.171307	0.308743	0.49358	2.21798	0.621985	1.75904	3.32886	0	0.784082	0.347369
OTU_39	0	0	0	0.00543872	0.0119442	0.0107046	0.0231467	0.137373	0.118273	0.00820318	0	0.0299312	0.303573	0.016889	0.396103	0.0125739	0.00794502	0.135998	0.185501	0.0158028	0.00602301	0.181729	0.0314584	0.11042	0.0812775	0	0.0986041	0.00397994	0.028885	0.00939479	0.0404	0	0	0	0.0164042	0.0408063	1.40379	0.672957	0.0922727	0.065145	0.285731	0.320056	1.70131	0.487303	1.22892	2.09571	0.00857339	0.303277	0.129857
OTU_255	0.020922	0.0449141	0.0305744	0.00543872	0.0119442	0.0187331	0.0293192	0.0976068	0.0887049	0.114844	0	0.0179587	0.253807	0	0.396103	0.00419129	0.0198626	0.144241	0.0551489	0.0158028	0	0.272593	0.00943752	0.057255	0.0286862	0	0.0819721	0.0218897	0.0108319	0	0.0303	0.00291053	0	0	0.00984252	0.0652901	0.340412	0.256016	0.0407717	0	0.0920475	0.0809779	0.439872	0.171413	0.366265	0.977573	0	0.162734	0.0227251
OTU_64	0	0.00528402	0	0	0.00853155	0.0160569	0.0262329	0.0397657	0.0909794	0.0459378	0	0.0179587	0.221459	0.00562968	0.374692	0.00838258	0.00794502	0.10715	0.0802166	0.00632111	0	0.230947	0.0220209	0.1186	0.0478103	0	0.177012	0.00795988	0.0505488	0	0.0605999	0	0.00321812	0.0040823	0.0164042	0.0489676	0.797536	0.694902	0.051501	0.0747961	0.21286	0.399105	0.865781	0.418738	1.00723	2.21072	0.0514403	0.36985	0.0811609
OTU_314	0	0	0	0	0	0	0.0617246	0.00361507	0.434427	0.0918756	0	0	0	0.0281484	0	0	0	0.0206058	0	0	0	0.0530042	0	0	0	0	0	0	0	0.0131527	0	0.0625764	0	0	0.0459318	0.954868	0.0226941	0.029259	0.173816	0.13029	0.130401	0.044345	0.0279284	0.0318339	0.255422	0.0830618	0.0685871	0	0
OTU_957	0.0162726	0.0237781	0.0140133	0.0271936	0.0528956	0.0294377	0.067897	0.054226	0.0978028	0.0787505	0	0.0538761	0.184135	0.00844452	0.208757	0.0209565	0.00397251	0.0989079	0.0601624	0.00632111	0.018069	0.215803	0	0.0245379	0.0621534	0.0179811	0.0902881	0.0198997	0.0649913	0.00187896	0.0681749	0	0.00643625	0.0081646	0.0295276	0.106096	0.716486	0.636384	0.180254	0.207499	0.120812	0.104114	1.03801	0.479957	0.674699	1.34816	0	0.170131	0.142843
OTU_1989	0	0	0	0	0.00511893	0.00535232	0.287019	0	0.0272938	0.072188	0	0	0.0373246	0.00562968	0.765443	0.0125739	0	0.024727	0	0.00632111	0	0	0.0629168	0.126779	0.00478103	0	0.144936	0	0	0	0.00757499	0	0	0.0081646	0.00328084	0.0122419	0	0	0	0	0	0	0	0	0	0	0	0	0
OTU_47	0	0.00264201	0	0.00181291	0.0187694	0.00267616	0.00925869	0.0415733	0.0636856	0.0377346	0	0.0239449	0.179158	0.0140742	0.240874	0.00419129	0.0595877	0.10715	0.120325	0	0.0150575	0.276379	0	0.0449861	0.0478103	0.00479496	0.0748441	0.0179097	0.0541594	0	0.0504999	0	0	0	0.0131234	0.0693708	1.18009	0.548607	0.0708139	0.458428	0.272307	0.294991	2.22031	0.786052	1.71084	2.56214	0	0.244101	0.0811609
OTU_34	0	0	0.0038218	0.0181291	0.0409514	0.0294377	0.0601815	0.0957993	0.0955284	0.0410159	0	0.0239449	0.164228	0	0.278343	0.0125739	0.0198626	0.0370905	0.0852301	0	0	0.227161	0.0125834	0.0163586	0.0430293	0	0.0760321	0.0238796	0.0324957	0.0131527	0.027775	0	0	0.0081646	0.0295276	0.122419	2.36991	1.23619	0.341194	0.0579067	0.233954	0.364401	1.60821	0.580356	1.77831	3.19468	0.102881	0.451217	0.165568
OTU_136	0.0162726	0.00264201	0.00127393	0	0	0.00267616	0.0555521	0.0253055	0.109175	0.0328127	0.00423657	0.00598623	0.0199064	0.0112594	0.0267637	0	0.00794502	0.0164846	0.0601624	0.00316056	0.00602301	0.0870783	0	0.0368068	0.0334672	0.0287697	0.680725	0.0139298	0.0324957	0.00187896	0.012625	0	0	0.0081646	0	0.0163225	0.324202	0.724161	0.0107294	0	0.0172589	0.210157	0.267647	0.110194	0.0337349	0.0191681	0	0	0.0259715
OTU_103	0	0	0.00127393	0.00181291	0	0	0.0648108	0.0253055	0.0272938	0.0574222	0.014828	0.0628554	0.0124415	0.0281484	0.064233	0.0209565	0.0357526	0.0123635	0.075203	0.00316056	0.102391	0.0605762	0.0251667	0.0531654	0.0239051	0.0167823	0.026136	0.0835788	0.00722126	0.12589	0.0530249	0.021829	0.0997619	0.0244938	0.0229659	0.00408063	0.923975	1.20693	1.3283	1.87955	0.469826	0.360544	0.712174	0.55342	0.390361	0.146955	0.192901	1.50899	1.12651
OTU_211	0	0.00264201	0.00127393	0	0	0	0	0	0	0	0.00211829	0.0239449	0	0	0.00535275	0.0209565	0.0119175	0.00824232	0.0100271	0.00948167	0.00903451	0.00378601	0.00629168	0	0	0.00958991	0	0	0.0108319	0.197291	0.744874	0.00145526	0.0675806	0.0367407	0.019685	0.00408063	0.0875344	0.0219443	0.0364799	0.352266	0.0153412	0.0231365	0.0209463	0	0.0144578	0	0.098594	0.865449	0.0616823
OTU_87	0	0.00264201	0.00127393	0.00181291	0.00341262	0.00802847	0.0617246	0.00903767	0.0978028	0.0278908	0	0.0119725	0.114462	0.0112594	0.165935	0.0209565	0.00794502	0.103029	0.0952572	0.00632111	0	0.155227	0	0.0368068	0.0286862	0	0.0855361	0.00994985	0.00361063	0.00187896	0.037875	0	0	0.0163292	0.00656168	0.0285644	0.392284	0.409626	0.0836892	0.0265406	0.182177	0.16774	0.665627	0.350173	0.626506	1.10536	0	0	0
OTU_322	0	0	0	0.00181291	0.00170631	0	0.0308623	0.0469959	0.070509	0.0246095	0	0.0179587	0.0846024	0.00281484	0.192699	0.00838258	0.00397251	0.0535751	0.110298	0	0	0.295309	0	0	0.0525913	0.00359622	0.0522721	0.0119398	0.028885	0	0.0202	0	0	0	0	0.00816127	0.0615983	0.109721	0	0	0	0.0134963	0.0581842	0.0122438	0.101205	0.230017	0	0	0
OTU_97	0	0	0	0	0	0	0.0385779	0.0469959	0.00227448	0.10336	0.0169463	0.077821	0.0124415	0.0140742	0.042822	0.0167652	0.0278076	0.0164846	0.0802166	0.0189633	0.0963681	0.0227161	0.0125834	0.00408965	0.0764965	0.00719243	0.014256	0.0815888	0.0613807	0.0732793	0.017675	0.0101869	0.0128725	0.0449053	0.0360892	0.00816127	0.116713	0.182869	0.0214588	0.267818	0.0843769	0.00578414	0.0791305	0.0220388	0.0289157	0.0191681	0.0771605	0.273689	0.0681752
OTU_63	8.35949	4.43593	4.72502	0.36802	0.317374	0.23015	0.103389	0.0433808	0.0682345	0.0114844	0.0275377	0.0329243	0.0846024	0	0.0963494	0.0167652	0.0198626	0.0576963	0.0501354	0	0	0.102222	0.0125834	0.057255	0.0430293	0.00239748	0.0807841	0.00795988	0.0252744	0	0	0.00291053	0.00965437	0.0612345	0.00984252	0.0244838	0.158859	0.0146295	0.00429175	0	0.0134236	0.0231365	0.214118	0.0881553	0.0337349	0.319468	0	0	0.00973931
OTU_36	0.0116233	0.00528402	0.00509574	0.00181291	0.00170631	0.00267616	0.0370348	0.0180753	0.0409407	0.0623441	0.00211829	0.0359174	0.114462	0	0.160582	0	0	0.0783021	0.0300812	0.00316056	0	0.117366	0.0251667	0.00817929	0.0717154	0	0.0498961	0.0298496	0.0144425	0.00187896	0.01515	0	0	0	0	0.0489676	0.541417	0.234072	0	0.106162	0.233954	0.121467	1.06128	0.262017	0.853012	1.58456	0	0.281086	0.107132
OTU_119	0.00232466	0.00528402	0.00509574	0.00181291	0.0204757	0.0187331	0.0324054	0.0289205	0.0409407	0.018047	0	0.00598623	0.0995322	0	0.15523	0.00838258	0.00397251	0.0412116	0.0551489	0.00316056	0	0.117366	0.00943752	0.0204482	0.0764965	0.00599369	0.034452	0.00397994	0.0361063	0.00187896	0.0202	0.00145526	0.0160906	0.0163292	0.0164042	0.0734514	0.697034	0.58518	0.14592	0	0.189848	0.18702	1.06128	0.418738	0.862651	1.47594	0	0.199719	0.155829
OTU_35	1.49243	1.92602	1.89689	0.101523	0.349794	0.666363	0.0339485	0	0.0227448	0.0196876	0.014828	0.0568692	0.0024883	0.070371	0.0160582	0.00419129	0.00794502	0	0.0250677	0	0.0030115	0.0265021	0.103813	0.0163586	0.105183	0.00479496	0.134244	0.00397994	0.00361063	0	0.037875	0.00291053	0.00643625	0.0979752	0.00328084	0.118338	0.0356622	0.0950918	0	0	0	0.0347048	0.0395652	0.0342826	0	0	0	0	0.0357108
OTU_3501	0.0116233	0.01321	0.0076436	0	0	0	0.0632677	0.027113	0.0159214	0.0344533	0	0.0239449	0.0995322	0	0.0963494	0	0	0.0164846	0.105284	0	0	0.121152	0.0346043	0.0899722	0.0382482	0.00239748	0.0784081	0	0.028885	0	0.0631249	0	0	0	0	0	0	0	0	0.00241278	0	0	0	0	0	0.0447256	0	0	0
OTU_56	0.00929865	0.010568	0.00636967	0.00543872	0.00170631	0.00535232	0	0.00903767	0.0409407	0.00820318	0	0.0119725	0.0870907	0.00562968	0.21411	0	0.00397251	0.0412116	0.0902437	0.0126422	0	0.193087	0	0.0654343	0.0334672	0	0.046332	0	0.0216638	0.00375791	0.0101	0.00145526	0	0.0040823	0	0.0244838	0.45064	0.146295	0.0278964	0.0603195	0.193683	0.104114	0.788978	0.435879	0.785542	1.51428	0	0.406835	0.0746681
OTU_109	0	0	0	0	0	0	0.0200605	0.0253055	0.0295683	0.0574222	0.0169463	0.0299312	0.0199064	0.0197039	0.0107055	0	0.0397251	0.00824232	0.0100271	0	0	0.0492182	0.00314584	0.0327172	0.0621534	0.0179811	0.01188	0.266656	0.0144425	0.0112737	0	0.00145526	0.0901075	0.0040823	0	0.0326451	0.171827	0.373052	0.107294	0.586305	0.141907	0.0751938	0.118696	0.0391802	0.0144578	0.0638937	2.23765	0.480805	0.0909002
OTU_982	0.0185973	0.0369881	0.0127393	0.00725163	0.0238883	0.0240854	0	0.0524185	0.0568621	0.0590629	0.00211829	0.00299312	0.136857	0	0.101702	0.00419129	0	0.0659386	0.0501354	0	0	0.140083	0	0.0368068	0.0191241	0.00119874	0.0558361	0.00397994	0.00722126	0	0.037875	0	0.00321812	0	0.00328084	0.0244838	0.544659	0.270646	0.0944186	0.0699706	0.132318	0.107971	0.325831	0.23753	0.539759	1.08619	0	0.007397	0.0714216
OTU_591	0	0	0.00127393	0	0	0.00535232	0	0.0253055	0.0568621	0.0607035	0.00211829	0.00897935	0.00746491	0	0.021411	0.00419129	0	0.0123635	0.0300812	0.00316056	0	0.0416462	0.0220209	0.0163586	0.0143431	0.00599369	0.408672	0.0139298	0.0324957	0	0.00505	0	0.00321812	0.0040823	0.0131234	0.00408063	0.00648403	0.029259	0	0	0.00191766	0.0173524	0	0	0	0	0	0	0.00649287
OTU_406	0.00464932	0.00792602	0.0038218	0.00362582	0.00511893	0.0107046	0.054009	0.0650712	0.0523132	0	0	0	0.057231	0	0.0695857	0	0	0.0370905	0.0150406	0	0	0.234733	0.0125834	0.0327172	0.0430293	0	0.019008	0.00596991	0.0108319	0.0263054	0.012625	0	0	0	0.00656168	0.044887	0.0842924	0.13898	0.0429175	0	0.0326002	0.0385609	0.0558568	0.0734628	0.13012	0.230017	0	0	0.0324644
OTU_488	0.0604412	0.0766182	0.0560531	0.00362582	0.00511893	0	0.0524659	0.0144603	0.0272938	0	0	0.0239449	0.0423012	0	0.123113	0.00419129	0	0.0412116	0.0852301	0	0	0.124938	0	0.00817929	0.0334672	0.00359622	0.0677161	0.0318395	0.00722126	0.0112737	0.0555499	0	0	0.0040823	0.00328084	0.0204032	0.285297	0.0512033	0.0579387	0	0.00191766	0.0366329	0.148952	0.0538727	0.216867	0.242796	0	0	0
OTU_11	0	0	0	0.00725163	0	0.0374662	0.00308623	0.0108452	0.0113724	0.0262502	0.00211829	0.00897935	0	0.016889	0.0160582	0.0125739	0.00397251	0	0.180487	0.0663717	0	0.00757203	0.0157292	0.0204482	0	0.0179811	0.038016	0.0159198	0.0361063	0.0826741	0.1111	0	0.00321812	0.0081646	0.0557743	0.0122419	0.00648403	0.087777	0	0	0.00191766	0.00192805	0	0.00244876	0	0	0	0	0
OTU_299	0.00232466	0.00264201	0	0.00362582	0.00170631	0.00535232	0.0200605	0.027113	0.0272938	0.0196876	0.00211829	0.00897935	0.0696725	0.00281484	0.0749384	0	0.00397251	0.0535751	0.0551489	0.00316056	0.0030115	0.128724	0.0440418	0.00817929	0.0143431	0.00599369	0.045144	0.0338295	0.0180531	0.0187896	0	0	0	0	0.0164042	0.0326451	0.0583563	0.00731475	0.00214588	0	0	0.0231365	0.04422	0.00244876	0.0481928	0.191681	0	0	0
OTU_5463	0.00697399	0.00528402	0.00254787	0.00362582	0.00511893	0.00267616	0	0.0162678	0.0591366	0.00164064	0	0.00897935	0.0846024	0	0.187346	0	0.0119175	0.0453328	0.0100271	0.00316056	0	0.0870783	0	0.0163586	0.0382482	0	0.027324	0.0218897	0.0216638	0.00939479	0.0101	0	0.0321812	0	0.00328084	0.0285644	0.405252	0.212128	0	0.0289533	0.0939651	0.0616975	0.323504	0.279159	0.414458	0.683662	0	0.07397	0.0876538
OTU_125	0.00232466	0.00264201	0.0076436	0.00181291	0.00682524	0.00267616	0	0.0325356	0.0727835	0.0295314	0	0.00598623	0.0447895	0.00281484	0.112408	0.0167652	0	0.0288481	0.0551489	0	0.0030115	0.0492182	0.0157292	0.0204482	0.0143431	0.00359622	0.0594001	0.0238796	0.028885	0.00187896	0.02525	0.00145526	0	0	0.00328084	0.044887	0.113471	0.270646	0.137336	0.267818	0.126565	0.0327768	0.174553	0.0783603	0.13494	0.40253	0.0214335	0	0.0746681
OTU_724	0	0.00792602	0	0	0	0	0.158941	0	0.0295683	0	0	0	0.0024883	0	0	0	0	0	0	0.00316056	0	0	0	0.0122689	0	0.0167823	0.359964	0	0.0794339	0	0	0	0	0	0	0	0	0	0	0	0	0	0	0	0	0	0	0	0
OTU_104	0	0	0.0038218	0.00181291	0.00682524	0.00535232	0	0.0108452	0.0272938	0	0	0.00897935	0.0821141	0	0.064233	0.0167652	0	0.0494539	0.0100271	0.00316056	0	0.223375	0	0	0.0478103	0.00958991	0.04158	0	0.00722126	0.00187896	0.0101	0	0	0	0	0.00408063	0.184795	0.175554	0	0	0.055612	0.0886901	0.316522	0.0734628	0.549398	0.562264	0	0	0
OTU_174	0	0	0.00127393	0	0.00341262	0	0.0663539	0.00180753	0.0181959	0.0246095	0.00847314	0.0389105	0.00995322	0.00281484	0.0107055	0.0251477	0.00397251	0	0.0200541	0.0221239	0.0210805	0.0416462	0.0314584	0	0.00956206	0.00239748	0.00712801	0.0457693	0.0180531	0.0469739	0.02525	0	0.0836712	0.0163292	0.00656168	0.00816127	0.210731	0.241387	0.0708139	0.113401	0.0306825	0.042417	0.130333	0.122438	0.00963855	0.0575043	0.0128601	0	0.0259715
OTU_76	0.00929865	0.00264201	0	0.00181291	0.0119442	0.0133808	0	0.0180753	0.0295683	0.00820318	0	0.0179587	0.0497661	0	0.160582	0.00838258	0	0.00412116	0.0150406	0	0	0.11358	0	0.0163586	0.0717154	0	0.026136	0.00198997	0.0216638	0	0.017675	0.00145526	0	0.0081646	0	0.0244838	0.700276	0.504718	0.0536469	0.0965111	0.0517767	0.138819	0.788978	0.239978	0.453012	1.18842	0	0.103558	0.0941467
OTU_146	0	0	0.00127393	0.00725163	0.00511893	0.0133808	0	0.0108452	0.0318428	0.0147657	0	0.0149656	0.0273714	0	0.0695857	0.00419129	0	0.024727	0.0350948	0.00316056	0	0.151441	0.00314584	0.0286275	0.0239051	0	0.046332	0.0238796	0.0180531	0	0.0303	0	0	0	0.00984252	0.00816127	0.197763	0.343793	0.0751057	0.0699706	0.0536944	0.0771218	0.337468	0.166516	0.183133	0.728388	0	0	0.0486966
OTU_131	0.00232466	0.00264201	0	0.00725163	0.0102379	0.0160569	0.0262329	0.0415733	0.0181959	0.0196876	0	0.0448967	0.032348	0	0.101702	0.0167652	0	0.0453328	0.0200541	0.00316056	0	0	0	0.0122689	0	0	0.0534601	0.0338295	0.0252744	0	0.03535	0	0.00321812	0.0163292	0	0.00816127	0.40201	0.402311	0.0622304	0.115813	0.145742	0.127251	0.512021	0.208145	0.245783	1.13731	0	0.066573	0.0357108
OTU_15	0	0	0	0	0	0	0.109561	0	0	0.0147657	0	0	0.00497661	0	0	0	0	0.00824232	0	0	0	0.0908643	0	0	0.0143431	0.00119874	0.001188	0.00994985	0.00722126	0	0.280275	0.00145526	0	0.0040823	0	0.00408063	0	0.00731475	0.0472093	0.110988	0	0	0	0	0	0	0.141461	0.081367	0
OTU_249	0	0	0	0.00362582	0.00170631	0	0.0324054	0.0253055	0.00454897	0	0	0	0.0622076	0	0.128466	0.00419129	0	0.0370905	0.0200541	0.00316056	0	0.0416462	0.00314584	0	0.0143431	0	0.043956	0.0517392	0.00722126	0.00187896	0.027775	0.00145526	0.0160906	0	0	0.0163225	0.463608	0.0804623	0.0557928	0.00241278	0.0652003	0.040489	0.134987	0.200798	0.255422	0.677273	0	0.110955	0.0324644
OTU_202	0.00232466	0.00792602	0.0076436	0.00725163	0.00341262	0.00802847	0	0.0126527	0.0568621	0.054141	0	0.00897935	0.0398129	0	0.0749384	0	0.0119175	0.0123635	0.0401083	0.00316056	0	0.0870783	0	0.0163586	0.00956206	0	0.0570241	0.00795988	0.0144425	0	0.02525	0.00145526	0	0	0	0	0.324202	0.460829	0	0	0.0498591	0.00964023	0.172225	0.071014	0.231325	0.683662	0.0643004	0	0.113625
OTU_155	0.00464932	0	0	0.00906454	0.0102379	0.0107046	0	0.0361507	0.0318428	0.018047	0	0	0.0174181	0.0112594	0.0160582	0.0167652	0	0.0206058	0.0501354	0.00316056	0	0.124938	0	0.0286275	0.0239051	0	0.046332	0.0497493	0.0108319	0	0.012625	0.00145526	0	0	0.00328084	0	0.599773	0.789993	0.139482	0.00965111	0.205189	0.152316	0.702865	0.352621	0.563855	1.66763	0.0385802	0	0.0714216
OTU_112	0	0.00528402	0.0076436	0.0290065	0.0443641	0.0454947	0.0462934	0.0234979	0.0318428	0	0	0	0.0298597	0	0.0321165	0.0209565	0	0.0329693	0.0401083	0.00316056	0	0.0302881	0.0283126	0.0204482	0.0382482	0	0.0665281	0.00397994	0.0469382	0	0.01515	0	0.00321812	0	0	0.00408063	0.171827	0.241387	0.0321882	0.00723833	0	0.0674816	0.183862	0.0661165	0.0915663	0.70922	0	0	0
OTU_444	0	0	0	0	0	0	0	0.0144603	0.00454897	0.126329	0	0	0	0	0.256932	0.00419129	0	0	0	0	0	0	0.00943752	0.00817929	0	0	0	0	0	0	0	0	0.0675806	0.0040823	0.00328084	0	0.00972605	0.146295	0.201712	0.337789	0	0	0.0907673	0.0171413	0	0	0.407236	0	0
OTU_94	0.00232466	0.00264201	0.0038218	0.00362582	0.0119442	0.00802847	0	0.0162678	0.0295683	0.018047	0.00423657	0.0179587	0.0423012	0	0.0695857	0.00419129	0	0.0288481	0.0451218	0	0	0.0795063	0	0.00408965	0.0239051	0.00359622	0.014256	0.0198997	0.0144425	0.0225475	0.01515	0.00145526	0	0	0.00984252	0.0122419	0.667855	0.285275	0.0579387	0.0747961	0.120812	0.129179	0.505039	0.359968	0.337349	0.958405	0	0	0.0389572
OTU_227	0.00232466	0.00528402	0.00127393	0.0181291	0.022182	0.0214093	0.0478366	0.0307281	0.0341173	0.0311721	0	0.00598623	0.0273714	0	0.0963494	0	0.00397251	0.0123635	0.0250677	0	0	0.0378601	0	0.0408964	0.0191241	0.00119874	0.040392	0.00596991	0.0216638	0	0.00505	0	0	0	0.00328084	0.00408063	0.285297	0.241387	0.0193129	0.00482556	0.00958828	0.084834	0.39798	0.0661165	0.139759	0.549486	0	0	0.0454501
OTU_192	0	0	0	0	0	0	0.0663539	0.0361507	0.0250193	0	0.00423657	0.0299312	0	0.00281484	0.0267637	0	0.00397251	0.00412116	0.0100271	0.00632111	0.0150575	0	0.0283126	0.0122689	0.0143431	0.00839117	0.010692	0.0298496	0.00361063	0.0469739	0.022725	0.00291053	0.0482719	0.0040823	0.00656168	0.0163225	0	0.226757	0.0858351	0.202673	0.0575297	0	0.0116368	0.0538727	0.106024	0	0.107167	0	0.10064
OTU_111	0	0	0	0.00181291	0.00170631	0.00267616	0.00154311	0.0234979	0.0159214	0.00984381	0	0.0149656	0.0298597	0.00562968	0.139171	0	0	0.0329693	0.00501354	0	0	0.0530042	0.0377501	0.0245379	0.00956206	0.00719243	0.036828	0.0238796	0.00722126	0.00187896	0	0	0	0	0	0.00408063	0.350138	0.168239	0.0257505	0	0.0402708	0.044345	0.0977494	0.173862	0.183133	0.434477	0	0	0.0616823
OTU_19	0	0.00528402	0	0	0	0.0428185	0	0.00723014	0.0113724	0.0114844	0	0	0.0273714	0.0197039	0.021411	0.0125739	0.00397251	0.024727	0.0401083	0.0347661	0	0.0302881	0	0.0163586	0	0.0251735	0.026136	0.0139298	0.00722126	0.0263054	0.042925	0	0.00643625	0.0081646	0.0393701	0.0244838	0	0	0	0.00241278	0.00383531	0.00385609	0	0.00734628	0	0	0	0	0
OTU_242	0	0	0.00127393	0	0	0	0	0.0216904	0.00909794	0.00984381	0.0190646	0.0209518	0.00497661	0.00281484	0	0	0	0.0164846	0.0250677	0	0	0	0	0.00408965	0.00478103	0.0371609	0.001188	0	0.028885	0.0300633	0.0504999	0.0043658	0.0997619	0.0898106	0	0	0.165343	0.226757	0.366945	0.13029	0.0978004	0.0501292	0.128005	0.0440777	0.0578313	0.0383362	0.801612	0.051779	0.0779145
OTU_128	0.00232466	0.00792602	0.00636967	0.00362582	0.00511893	0.00802847	0	0.00180753	0.0250193	0.00820318	0	0.00598623	0.0597193	0	0.0856439	0.00419129	0	0.0288481	0.0200541	0	0	0.106008	0.0157292	0.00408965	0.0191241	0.00719243	0.027324	0	0	0.00563687	0.02525	0.00145526	0	0	0.00328084	0.0163225	0.544659	0.387682	0.124461	0	0.0862945	0.0501292	0.719157	0.320788	0.93494	1.46955	0.00428669	0.103558	0.0909002
OTU_14	0	0.0554822	0	0	0	0.0133808	0.0478366	0.00361507	0.0841559	0.0131251	0	0	0.0174181	0	0.042822	0.0167652	0.00397251	0.0329693	0.0200541	0.0158028	0	0.0340741	0.00314584	0	0	0	0.00950401	0.0258696	0.0108319	0.0112737	0.022725	0	0.0160906	0.0326584	0.00328084	0	0.0324202	0	0.00214588	0	0	0.0115683	0.0651663	0	0	0	0	0	0
OTU_428	0.260362	0.155878	0.138859	0.039884	0.0255946	0.0588755	0.0370348	0.00903767	0.0204704	0.0131251	0.00423657	0.026938	0.0024883	0.00281484	0.021411	0	0.0436976	0.0164846	0.0250677	0	0.00903451	0.0151441	0.0157292	0.0245379	0	0.00958991	0.019008	0.0218897	0.0108319	0.0206685	0.012625	0.00873159	0.025745	0.0081646	0.00984252	0.0326451	0	0	0	0	0.00575297	0.0134963	0	0	0	0	0	0	0
OTU_159	0	0	0	0.00181291	0	0	0	0.0343431	0.0136469	0.0475784	0	0.00598623	0.00497661	0.00562968	0.00535275	0	0.0119175	0.00824232	0.0501354	0	0	0.0378601	0.0251667	0	0.00478103	0	0.00831601	0.0497493	0.00361063	0.00563687	0.0202	0.0101869	0.0482719	0.0081646	0.0262467	0.0285644	0.0615983	0.212128	0.0557928	0.125464	0.0843769	0.0289207	0.0488747	0.0171413	0.0289157	0.0191681	0	0	0.133104
OTU_239	0.00232466	0.00528402	0.0038218	0	0	0	0.154311	0	0.0136469	0.00164064	0	0	0.00995322	0	0.0374692	0	0	0	0.0200541	0	0	0.0416462	0	0.134958	0.0143431	0	0.00594001	0	0	0	0.00757499	0	0	0	0.00328084	0.0163225	0	0	0	0	0	0	0	0	0	0	0	0	0
OTU_8574	0	0.00264201	0	0	0.00170631	0.00267616	0.0108018	0.0108452	0.0136469	0.00164064	0	0.00299312	0.0174181	0	0.0749384	0.00838258	0	0.0535751	0.0100271	0	0.00602301	0.0870783	0.0251667	0.0122689	0.0143431	0.00239748	0.0498961	0.00198997	0.0216638	0	0.002525	0	0.00965437	0	0	0.00816127	0.0842924	0.00731475	0.00214588	0	0.00191766	0.0212085	0.0232737	0.0587702	0.110843	0.261964	0	0.088764	0.0162322
OTU_179	0	0	0	0	0.00341262	0.00267616	0.182088	0	0	0	0	0	0.0771375	0	0.021411	0	0	0.0123635	0	0	0	0	0	0	0.0286862	0.00119874	0.01188	0.0417894	0	0	0.027775	0	0	0	0	0.0163225	0	0.0658328	0.0944186	0	0.0805415	0	0.390998	0.0122438	0.125301	0.376973	0	0	0.0779145
OTU_88	0	0.00264201	0.00254787	0.00362582	0.00853155	0	0	0.00723014	0.0318428	0.00164064	0	0.00598623	0.0622076	0.00844452	0.101702	0.00419129	0	0.0370905	0.0350948	0	0	0.0302881	0.0125834	0.00408965	0.0334672	0	0.019008	0	0	0	0	0	0	0	0	0.0204032	0.379316	0.270646	0.0429175	0.00241278	0.0805415	0.0809779	0.370051	0.166516	0.433735	0.830618	0	0	0.0422037
OTU_218	0	0	0	0	0	0	0.0293192	0.0144603	0.00227448	0.0229689	0.00635485	0.00598623	0	0.00281484	0.0321165	0.00419129	0	0	0	0.00632111	0.0331265	0.00757203	0.0408959	0.0368068	0	0.0167823	0.00950401	0	0.0216638	0.0300633	0.027775	0	0.0353994	0.0122469	0.00656168	0	0	0	0	0	0	0	0	0.0244876	0	0	0	0	0
OTU_210	0	0	0	0	0.00170631	0.00535232	0	0.00903767	0.0409407	0.0114844	0	0	0.0522544	0	0.0535275	0	0.0238351	0.0206058	0.065176	0	0	0.0567902	0.018875	0	0	0	0.028512	0.00397994	0.0108319	0.00375791	0	0.00145526	0	0	0	0.00408063	0.356622	0.058518	0	0	0.107389	0.0944742	0.374706	0.0465264	0.318072	0.485592	0	0.07397	0
OTU_448	0	0	0	0.00362582	0.00170631	0.0133808	0.0308623	0.027113	0.0227448	0.00328127	0	0.00299312	0.0348363	0.00562968	0.0535275	0	0	0.0123635	0	0.00632111	0	0.0946504	0	0.0204482	0.0143431	0	0.027324	0	0.0324957	0	0.002525	0	0	0	0	0.0122419	0.580321	0.234072	0.0450634	0.00482556	0.0920475	0.117611	0.577187	0.0881553	0.26506	0.664494	0.00428669	0.125749	0.0454501
OTU_52	0.0488179	0.113606	0.365619	0.00543872	0.0187694	0.0133808	0.0416641	0.00361507	0.00227448	0	0.00211829	0.0239449	0	0.016889	0	0	0	0	0	0	0	0.011358	0.0377501	0.00817929	0.0478103	0	0.0938521	0	0	0.00563687	0	0.00145526	0.00321812	0.0326584	0.00328084	0.0652901	0	0	0	0	0	0.00771218	0.025601	0.0146926	0	0	0	0	0
OTU_154	0	0	0	0.00725163	0.0255946	0.0107046	0.0200605	0.0361507	0.0386662	0.00820318	0	0	0.0149298	0	0.0160582	0	0	0.00412116	0.0401083	0	0	0.0795063	0	0.0204482	0.0143431	0	0.04752	0	0.0252744	0	0	0	0	0	0.00656168	0.0285644	0.395526	0.416941	0	0.00482556	0.0172589	0.0559133	0.0651663	0.0563215	0.0915663	0.268353	0.0128601	0.007397	0
OTU_386	0.462608	0.261559	0.286635	1.10406	1.00843	0.29973	0.0756126	0.0343431	0.00454897	0.0114844	0	0.0179587	0.0149298	0	0.0107055	0.00838258	0.00794502	0	0.0350948	0	0	0.0378601	0.00314584	0.00408965	0.0143431	0.00958991	0.039204	0.0119398	0.00722126	0	0.00757499	0	0	0.0081646	0.0164042	0.0163225	0.0356622	0.0512033	0.0407717	0	0	0	0.0186189	0.0244876	0	0.070283	0	0	0
OTU_2153	0	0	0	0.00362582	0.00341262	0.00802847	0.054009	0	0.00909794	0.00328127	0	0.00598623	0.0423012	0	0.0695857	0	0.00794502	0.0412116	0.0451218	0	0	0.0340741	0.0125834	0.0122689	0.00478103	0	0.027324	0	0	0	0	0	0	0	0.0131234	0.0122419	0.178311	0.285275	0.0686681	0	0.0210942	0.173524	0.342123	0.119989	0.245783	0.485592	0	0	0.0194786
OTU_408	0.00929865	0.00792602	0.00254787	0	0	0	0	0	0	0	0	0	0.0398129	0	0.00535275	0	0	0	0	0	0	0.0643622	0	0	0.00478103	0	0	0	0.0180531	0	0	0	0	0.257185	0	0	0	0.0219443	0	0	0	0	0.0162916	0	0	0.0575043	0	0	0
OTU_43	0.00697399	0.01321	0.0038218	6.1095	5.60523	1.42372	0	0.0289205	0.00454897	0.0328127	0	0.0149656	0.0398129	0	0.021411	0	0	0.00412116	0.0250677	0	0	0	0.00629168	0.069524	0	0	0.028512	0.0159198	0.0216638	0	0.0605999	0.0101869	0	0.0040823	0	0	0.00648403	0.0146295	0	0	0	0.0289207	0	0.00734628	0.00481928	0.10223	0	0	0
OTU_86	0	0	0.00509574	0.0489485	0.0477767	0.0481708	0.0231467	0.0198829	0.0272938	0.00820318	0.00211829	0.0119725	0.0373246	0	0.0107055	0.00419129	0	0.0329693	0.0300812	0.00316056	0	0.0757203	0	0	0.0382482	0	0.02376	0	0	0	0.002525	0	0	0	0	0.0367257	0.291781	0.277961	0.0557928	0.00482556	0.0306825	0.086762	0.253683	0.188554	0.250602	1.13731	0	0	0.0909002
OTU_226	0	0	0	0.00181291	0.00511893	0.00535232	0	0.0162678	0.0523132	0.00328127	0	0	0.024883	0	0.0107055	0	0	0.0123635	0.0451218	0.00632111	0	0.0151441	0.00943752	0.0368068	0.0430293	0	0.02376	0.0397994	0.0108319	0	0.0303	0	0	0.0040823	0	0	0	0.00731475	0	0	0	0.00385609	0.0465473	0	0	0.0447256	0	0	0
OTU_315	0.00697399	0.00264201	0.00509574	0.0217549	0.0324199	0.0267616	0.040121	0	0.00909794	0	0	0	0	0	0.021411	0	0	0	0.0401083	0.00632111	0	0	0	0.0327172	0	0.00599369	0.20196	0	0	0	0	0.00145526	0	0	0	0.0204032	0	0	0	0.00241278	0	0	0	0	0	0.0319468	0	0	0
OTU_266	0.00232466	0	0	0	0	0	0	0.0144603	0.0113724	0.085313	0.00211829	0.0149656	0.00995322	0	0.00535275	0	0.0119175	0	0	0.0189633	0.0391496	0.0378601	0	0.0286275	0.00956206	0.0107887	0.00950401	0.0198997	0	0.0150317	0	0.0116421	0	0.0081646	0.00656168	0.00408063	0.0551143	0	0	0.110988	0	0.0115683	0	0	0	0	0	0.103558	0.0129857
OTU_208	0.00232466	0	0	0.0489485	0.102379	0.171274	0.120363	0.0397657	0	0.00328127	0	0	0.00746491	0	0.00535275	0	0	0.0164846	0.0100271	0	0	0.0378601	0	0.00817929	0.0191241	0.00599369	0.0641521	0.00198997	0.0180531	0	0.0101	0	0	0	0	0	0.0453882	0	0	0	0	0	0.0232737	0	0	0.00638937	0	0	0
OTU_330	0	0	0	0	0	0.00267616	0	0	0.0250193	0.036094	0	0.0119725	0.0423012	0	0.0588802	0	0	0.0123635	0.0150406	0.00632111	0	0.0492182	0	0	0.0334672	0	0.00831601	0	0.0216638	0.00375791	0.022725	0	0	0	0	0.0204032	0	0	0.296131	0	0	0.0347048	0.08844	0.00979504	0.13494	0.287522	0	0	0
OTU_2607	0	0	0	0	0.00170631	0	0.0756126	0.0379582	0.0113724	0	0	0.0329243	0.0174181	0	0.0374692	0	0	0.00412116	0.0150406	0.00316056	0	0.0454322	0.00629168	0.00408965	0.0143431	0	0.022572	0.00397994	0	0	0.0202	0	0	0	0.00656168	0.00816127	0.0551143	0.285275	0.0922727	0.00241278	0	0.00192805	0.0535295	0.105297	0.0819277	0.191681	0	0	0.0649287
OTU_101	0.0604412	0.0977543	0.145228	0	0.00170631	0	0	0.0144603	0.00227448	0	0.00211829	0.00299312	0.0472778	0	0.0481747	0	0	0.00824232	0.0250677	0.00316056	0	0.0719343	0	0	0	0.00839117	0.032076	0	0.0144425	0	0.0404	0	0	0	0.0164042	0.0285644	0.158859	0.0219443	0	0	0.0287648	0.040489	0.0465473	0.0416289	0.101205	0.364194	0	0	0
OTU_139	0	0.00264201	0	0	0.00341262	0.00267616	0	0.0289205	0	0	0	0	0.0174181	0	0.0107055	0.0209565	0	0.00412116	0.0150406	0	0	0.189301	0	0	0.0143431	0	0.0297	0	0.0252744	0	0.002525	0	0	0	0	0.00408063	0	0.0219443	0	0	0	0.0115683	0	0	0.0144578	0.0383362	0	0	0
OTU_221	0	0	0	0	0	0	0	0.0162678	0.00454897	0.0426565	0.00635485	0.0209518	0	0	0.021411	0.00419129	0	0	0.0100271	0	0.00602301	0.0492182	0	0.00817929	0.00478103	0.0395584	0.003564	0.00994985	0.0108319	0	0.017675	0.00582106	0.025745	0.0163292	0.0131234	0.0244838	0.0940185	0.087777	0.0278964	0	0.0172589	0.086762	0.025601	0.0220388	0.0192771	0.0255575	0.150034	0	0.0681752
OTU_741	0	0	0	0	0	0	0	0	0.0181959	0.0295314	0	0.0239449	0.00995322	0.00844452	0.0374692	0.00838258	0.01589	0.00824232	0.0100271	0	0.018069	0.0189301	0.00943752	0.0163586	0.0286862	0	0	0.0159198	0	0.0413371	0.00505	0.0101869	0	0.0122469	0	0.0122419	0.0226941	0.058518	0.0944186	0.0965111	0.00575297	0.0347048	0.04422	0.0293851	0.00963855	0.00638937	0	0.059176	0.0194786
OTU_269	0	0	0.00127393	0	0	0	0.0447503	0	0.0159214	0.00492191	0	0.0119725	0	0	0	0.00838258	0.0198626	0.0164846	0	0	0.036138	0.0189301	0	0.00408965	0	0.00359622	0.003564	0.0318395	0	0.0319423	0	0.00727633	0.0675806	0	0.019685	0.00816127	0.0842924	0.0658328	0	0	0.0517767	0.0192805	0.0837852	0.0391802	0	0.00638937	0	0	0.051943
OTU_165	0.00232466	0.00528402	0.00509574	0.00181291	0.0102379	0.00802847	0.0216036	0.00180753	0.00909794	0.00164064	0	0	0.0472778	0	0.0267637	0	0	0.0288481	0.0250677	0	0	0.0795063	0	0.00408965	0.0478103	0	0.019008	0.00198997	0.00722126	0.00751583	0.002525	0	0	0	0.00984252	0.00816127	0.252877	0.394997	0	0.00482556	0.0383531	0.0154244	0.202481	0.115092	0.221687	0.670884	0	0.118352	0.0162322
OTU_121	0	0	0	0.00543872	0.0136505	0.0347901	0	0.00723014	0.0295683	0	0	0.0179587	0.032348	0	0.0481747	0	0	0.024727	0.0250677	0.00316056	0	0.0340741	0.00943752	0.0204482	0.0286862	0	0.024948	0	0.0144425	0	0.0101	0	0	0	0	0.00816127	0.210731	0.131666	0.0364799	0.00241278	0.0997181	0.123395	0.370051	0.0489752	0.390361	0.971184	0	0.22191	0.0616823
OTU_214	0.00697399	0.00792602	0.00891754	0.0126904	0.0119442	0.0240854	0.0154311	0.0289205	0.00682345	0.0114844	0	0	0.0199064	0	0.00535275	0	0	0.0288481	0.0150406	0	0.00602301	0.0870783	0.0283126	0.0286275	0.00478103	0.00239748	0.00950401	0.0119398	0.0108319	0	0.002525	0	0	0.0040823	0	0.00816127	0.00324202	0.029259	0	0	0	0.00192805	0.00232737	0	0	0.0127787	0	0	0.00649287
OTU_306	0	0	0	0	0	0	0	0	0	0.00984381	0	0.0478899	0.00995322	0.0140742	0	0	0.0238351	0	0.0250677	0.00316056	0.0481841	0	0.0534793	0	0.0430293	0	0.00950401	0	0	0	0.04545	0	0	0	0	0	0.0810504	0.219443	0.0407717	0.00482556	0.103553	0	0.0372379	0	0	0.0127787	0.235768	0.162734	0
OTU_282	0.0116233	0.0290621	0.0152872	0.00362582	0.00682524	0.0160569	0.0462934	0.0632637	0.0113724	0.0229689	0	0.00299312	0.0223947	0	0.021411	0.00419129	0.00794502	0	0.0401083	0	0	0.011358	0.00943752	0.00408965	0	0	0.033264	0	0.0108319	0	0.00757499	0	0.00643625	0	0	0	0.00972605	0.117036	0	0	0.0115059	0.0192805	0	0.00489752	0.0674699	0.230017	0.0814472	0	0.0162322
OTU_138	0	0.00264201	0	0.00362582	0	0	0.0169743	0.0198829	0.0272938	0.0213283	0	0	0.032348	0.00281484	0.0321165	0.00419129	0	0.024727	0.0100271	0	0	0.0719343	0	0	0.0191241	0	0.021384	0.00198997	0	0	0	0	0	0	0.00328084	0.0122419	0.551143	0.270646	0.0429175	0	0.132318	0	0.428236	0.191003	0.26506	0.81145	0	0	0.139597
OTU_205	0.00697399	0.00264201	0	0	0	0.00535232	0.0385779	0.00903767	0.0204704	0.0164064	0	0	0.0472778	0	0.0374692	0	0	0.0288481	0.0250677	0	0	0	0	0.00817929	0.0286862	0	0.015444	0.00994985	0.0144425	0	0.002525	0	0	0	0	0.0122419	0.103745	0.0804623	0	0	0	0.0115683	0.025601	0.0244876	0	0.268353	0	0	0
OTU_127	0.00464932	0.01321	0.0076436	0.0145033	0.0136505	0.00802847	0.0632677	0.00361507	0.0181959	0.00656254	0	0.00897935	0.0199064	0	0.0481747	0.00419129	0	0.00824232	0.00501354	0	0	0.0151441	0.0220209	0.0245379	0.0286862	0	0.010692	0.00994985	0	0	0	0	0	0	0	0.0122419	0.46685	0.343793	0	0.00482556	0.103553	0.0751938	0.34445	0.239978	0.366265	1.23315	0.0214335	0	0
OTU_79	1.19023	0.792602	0.710855	1.40138	1.53227	1.91881	0.108018	0.0054226	0.00227448	0.00164064	0.00423657	0.00598623	0.00746491	0	0.0481747	0	0	0	0.0150406	0	0	0	0.0283126	0.0122689	0.0143431	0	0.00831601	0	0.00361063	0	0.002525	0	0	0.0326584	0.00328084	0.00408063	0	0	0	0	0	0	0	0	0	0	0	0	0
OTU_201	0	0	0	0	0	0.00267616	0	0	0.0295683	0.0754692	0	0.026938	0.00497661	0.0112594	0	0	0.0198626	0.00824232	0	0	0.0451726	0	0	0	0	0	0	0	0.00361063	0.043216	0	0	0.0160906	0	0.0164042	0	0	0.131666	0.0472093	0.354678	0	0.044345	0	0.0636678	0.00481928	0.00638937	0	0.244101	0
OTU_143	0	0	0	0	0	0.00267616	0.0370348	0	0.0204704	0.0164064	0	0	0.0273714	0	0.042822	0	0	0	0.0501354	0.00316056	0	0.0567902	0	0	0.00478103	0	0.00712801	0	0.00361063	0	0	0	0	0	0.00328084	0.0244838	0.00972605	0.0365738	0.0600845	0.00241278	0.0249295	0	0.258338	0.119989	0.125301	0.325858	0	0	0.0486966
OTU_247	0.00929865	0.010568	0.00636967	0.0435098	0.0528956	0.0240854	0.0555521	0.0614561	0.0136469	0	0	0	0.00497661	0	0	0	0.0119175	0	0	0.00316056	0.00903451	0	0	0.00817929	0.00478103	0.00479496	0.0819721	0	0.0324957	0	0	0	0	0	0	0	0	0	0	0	0	0	0	0.0244876	0	0	0	0	0
OTU_896	0.0185973	0.0264201	0.0127393	0.00362582	0.00682524	0.0107046	0.0308623	0.00180753	0	0	0	0.00598623	0.00746491	0.00281484	0.0481747	0	0	0.0206058	0.0250677	0	0	0.0340741	0.018875	0	0	0.00599369	0.034452	0	0.00361063	0	0.02525	0	0	0	0	0.0204032	0.145891	0.219443	0.0150211	0.168894	0.0364355	0.044345	0.111714	0.110194	0.0771084	0.261964	0	0.184925	0.00973931
OTU_5046	0.00232466	0.00264201	0.00254787	0.00181291	0.00853155	0.00535232	0.0262329	0.0126527	0.0432152	0.0131251	0	0.00897935	0.0124415	0	0.0160582	0	0	0.00824232	0	0	0.012046	0.0340741	0	0.0286275	0.0191241	0	0.027324	0	0.0180531	0	0	0	0	0	0.00328084	0	0.0972605	0.0438885	0	0	0.00575297	0.0134963	0	0	0.0192771	0.230017	0	0	0
OTU_3334	0.00232466	0	0.00254787	0.00181291	0	0.00267616	0.0231467	0	0.00909794	0.0213283	0	0	0.00995322	0	0.0535275	0	0	0.0576963	0.0150406	0	0	0	0	0.0204482	0.00956206	0.00359622	0.028512	0.0119398	0.0108319	0	0	0	0	0	0	0.00816127	0.0389042	0.0365738	0	0	0	0.0289207	0	0	0.086747	0.146955	0	0	0
OTU_118	0.0255713	0.0211361	0.0165611	0.00543872	0.0170631	0.00802847	0	0.0180753	0.00909794	0.00656254	0	0.0119725	0.00497661	0	0.00535275	0	0	0.00824232	0	0	0	0.0530042	0	0.00817929	0.0191241	0	0.0986041	0.00596991	0.0108319	0.00939479	0	0	0	0	0	0.0122419	0.0486302	0	0.00214588	0	0	0	0.0232737	0	0.00963855	0.0830618	0.0514403	0	0
OTU_4078	0.0255713	0.0290621	0.0242047	0.00181291	0.00341262	0.00267616	0.080242	0.00723014	0.0159214	0.0147657	0	0	0.0024883	0	0.021411	0.00419129	0	0.00824232	0	0.00316056	0	0	0	0.0204482	0	0.00839117	0.043956	0.0119398	0.0216638	0	0.0101	0.00727633	0	0	0	0	0	0	0	0	0	0	0	0	0	0.0127787	0	0	0
OTU_458	0	0	0	0.00362582	0.00170631	0	0	0.00723014	0.0272938	0	0	0.0119725	0.0796258	0.0112594	0.0588802	0.00419129	0	0.0123635	0	0	0	0.0151441	0	0.0245379	0	0	0.010692	0	0.00722126	0	0	0	0	0	0	0.00408063	0.0129681	0.058518	0	0	0.0210942	0	0.0232737	0	0.0722892	0.108619	0	0	0
OTU_8412	0.00697399	0.00528402	0.00254787	0.00181291	0.00511893	0.00267616	0.00308623	0.0198829	0.00682345	0.0328127	0	0.00598623	0.0373246	0.00281484	0.0267637	0	0	0.00824232	0.0350948	0	0	0.0492182	0	0.0122689	0.0239051	0	0.00831601	0	0	0	0	0.00145526	0	0	0	0	0.0875344	0.15361	0.0429175	0	0.00958828	0.00964023	0.0954221	0.0171413	0.0578313	0.20446	0	0	0.0292179
OTU_164	0.0185973	0.015852	0.0140133	0.00543872	0.0153568	0.0294377	0	0.0216904	0.00454897	0.0213283	0	0	0.0124415	0	0.0374692	0.00419129	0.0238351	0.00412116	0.0551489	0	0	0	0	0.0122689	0.0143431	0.00119874	0.039204	0	0.00722126	0	0	0	0	0	0	0.00816127	0.444156	0.190184	0	0	0.0249295	0.0713377	0.253683	0.144477	0.163855	0.753945	0	0.281086	0.0389572
OTU_144	0	0	0.00127393	0	0.00511893	0	0	0.0108452	0	0	0	0.00299312	0.00995322	0	0.0374692	0	0	0.0123635	0.0250677	0	0	0.0757203	0.0314584	0	0.00478103	0.00719243	0.01782	0.00198997	0.00722126	0	0.00505	0	0	0	0	0.0163225	0.528449	0.241387	0	0.00241278	0.00958828	0.106042	0.172225	0.112643	0.298795	0.40892	0	0	0.051943
OTU_199	0.00232466	0	0.00254787	0	0.00341262	0	0	0.0144603	0.00227448	0	0	0.0119725	0.0149298	0	0.0481747	0	0	0	0.0250677	0.00316056	0	0.0984364	0	0.00408965	0.0191241	0	0.00950401	0	0	0	0	0	0	0	0.00984252	0	0.0421462	0.15361	0.0901268	0	0	0.0154244	0.0674937	0.178759	0.361446	0.261964	0	0.162734	0
OTU_17159	0	0.00264201	0.0076436	0	0	0.00267616	0	0.0343431	0.0159214	0.0114844	0	0.00299312	0.0149298	0	0.0481747	0	0.0238351	0.0206058	0	0	0	0.0416462	0	0	0	0	0.00594001	0.00596991	0	0.0206685	0.00505	0	0	0	0	0.00816127	0.0680823	0.0438885	0	0	0.0287648	0	0.0349105	0.0391802	0.0674699	0.236407	0	0.036985	0
OTU_456	0.020922	0.0449141	0.0280265	0.00362582	0.0153568	0.0160569	0	0.0180753	0.0318428	0	0	0.0119725	0.032348	0	0.0588802	0	0	0.0164846	0	0	0	0	0	0	0.0143431	0	0.015444	0.0278596	0.0108319	0	0.00757499	0	0	0	0	0.0122419	0.142649	0.175554	0	0.0506683	0.0939651	0.0462731	0.269975	0.0318339	0.168675	0.472813	0	0.044382	0.0357108
OTU_426	0.00232466	0	0.00127393	0	0	0	0	0	0.00682345	0	0	0.0149656	0.0124415	0	0.0535275	0	0.00397251	0.0412116	0	0	0	0	0	0.00817929	0	0	0.0617761	0.0139298	0.00361063	0	0.00505	0	0	0.0040823	0.00328084	0.0204032	0	0	0	0	0	0	0	0	0	0.0255575	0	0	0
OTU_4130	0	0	0	0	0	0.00267616	0.0293192	0	0	0.0114844	0	0.00598623	0.00995322	0	0.0160582	0.00419129	0	0.00412116	0.0300812	0	0	0.132511	0	0	0	0	0.001188	0	0	0	0.002525	0	0	0	0.00328084	0	0.230183	0.0950918	0	0.0989239	0.0364355	0.00771218	0.144297	0.0416289	0.125301	0.338637	0	0	0
OTU_484	0	0	0	0	0	0	0.0524659	0.0307281	0.00682345	0.00984381	0	0.00897935	0.00497661	0.00281484	0.00535275	0	0.0119175	0.00412116	0.0401083	0	0.00903451	0	0	0	0.00956206	0.00119874	0	0.00994985	0	0.00939479	0.00505	0.00873159	0.0160906	0	0	0	0.00648403	0.0438885	0.0493552	0.26058	0.0268472	0.00578414	0.0186189	0.0220388	0.0192771	0	0.252915	0.281086	0.051943
OTU_189	0.00232466	0	0.00127393	0.00362582	0.0102379	0.00802847	0.0293192	0.00361507	0.0113724	0.0114844	0	0.0209518	0.00995322	0	0.0267637	0	0	0.0329693	0.0200541	0.00632111	0	0.0302881	0	0	0.0334672	0	0.00594001	0	0.00361063	0	0	0	0	0	0	0	0.35338	0.226757	0.00429175	0.00241278	0.0575297	0.129179	0.244374	0.0979504	0.404819	0.638937	0	0	0.0714216
OTU_44	1.24602	0.583884	0.685377	3.81255	3.52694	4.52806	0	0.0126527	0.00454897	0.00492191	0.00211829	0.0179587	0.00995322	0	0.00535275	0	0.00397251	0.00412116	0	0	0	0.00757203	0.00943752	0.0245379	0	0.00119874	0.038016	0.00198997	0.00361063	0	0.032825	0.00291053	0	0.040823	0.0131234	0	0	0	0	0	0	0	0	0	0	0	0	0	0
OTU_102	0	0	0.00254787	0	0.00341262	0	0	0.0108452	0.00682345	0	0	0.00897935	0.00995322	0	0.0107055	0.00419129	0.00397251	0	0.0300812	0	0	0.0454322	0	0	0.0191241	0.00479496	0.026136	0.00596991	0.00361063	0	0.0101	0	0	0	0.00328084	0.0326451	0.226941	0.13898	0.115877	0	0.0230119	0.0173524	0.0791305	0.105297	0.240964	0.293911	0	0	0
OTU_142	0.00232466	0	0	0.0145033	0.0238883	0.00802847	0.0555521	0.00180753	0	0.00984381	0	0	0	0	0.00535275	0	0	0	0.00501354	0	0	0.0151441	0	0.0286275	0.0143431	0	0.0689041	0.00397994	0.0180531	0	0.002525	0	0	0	0	0	0.0551143	0.0512033	0	0	0.00191766	0.0269926	0.069821	0	0.0433735	0.172513	0	0	0.0292179
OTU_319	0.0325453	0.010568	0.0267526	0.00362582	0.00170631	0.00267616	0	0.00723014	0.0227448	0	0.00211829	0	0.00746491	0	0.0107055	0.0125739	0.00397251	0.0206058	0.0150406	0	0	0.0302881	0	0	0.0286862	0	0.016632	0.00397994	0	0.0150317	0.002525	0	0	0	0.0131234	0.00408063	0.0389042	0	0	0	0	0	0	0	0.00963855	0	0	0	0
OTU_206	0.181324	0.317041	0.377084	0.471356	0.539194	0.735943	0.0756126	0.0144603	0	0	0.00635485	0.0149656	0.0024883	0.00562968	0	0	0	0	0	0	0.0210805	0.0416462	0	0	0	0.00359622	0.01188	0.00397994	0	0	0	0	0.00321812	0	0.00656168	0	0	0.029259	0.0386258	0.0579067	0.0594473	0.0366329	0.0325831	0.0734628	0	0.0127787	0.0600137	0	0.0551894
OTU_309	0	0	0	0	0.00170631	0	0	0.00723014	0.00227448	0	0	0	0.032348	0	0.0321165	0	0	0.0164846	0.0150406	0	0	0.0378601	0	0	0	0	0.016632	0.0278596	0.00361063	0	0	0	0	0	0.00328084	0.0163225	0.126439	0.109721	0.0236046	0.0965111	0.055612	0.0269926	0.04422	0.051424	0.125301	0.127787	0	0	0.0389572
OTU_166	0.0278959	0.0317041	0.0293005	0.0126904	0.0307136	0.0401424	0	0	0	0.0459378	0	0.00897935	0.00746491	0	0.021411	0	0	0.0164846	0	0.00316056	0	0.0530042	0	0	0.00956206	0.00599369	0.026136	0.00198997	0.00722126	0	0.002525	0	0	0	0	0	0.103745	0.226757	0	0	0	0.0771218	0.130333	0.0122438	0.0240964	0.40892	0	0	0
OTU_639	0.0185973	0.00528402	0.0242047	0.00181291	0.00682524	0.00267616	0	0.0126527	0.00227448	0	0	0	0.0174181	0	0.042822	0	0	0.024727	0	0	0	0.0416462	0	0.0163586	0.00478103	0	0.014256	0.0119398	0.0108319	0	0	0	0	0	0	0.00816127	0.0551143	0.0658328	0.0450634	0	0	0.0192805	0.109386	0.115092	0.0337349	0.332247	0	0	0
OTU_100	1.06005	0.731836	0.784743	1.73677	2.8393	2.41122	0.0617246	0	0	0.00164064	0	0.0119725	0.00746491	0	0	0	0	0	0.0100271	0	0	0.00378601	0.00629168	0.00408965	0	0	0.015444	0	0	0.00751583	0.0605999	0	0.00321812	0.0122469	0	0	0.0129681	0.0146295	0.0193129	0	0	0	0.0139642	0	0.00481928	0	0	0	0
OTU_120	0	0.00528402	0.00127393	0.019942	0.0255946	0.0347901	0	0.00361507	0.0136469	0	0	0.0149656	0.024883	0	0.021411	0	0	0	0.0350948	0	0	0.0151441	0	0.0163586	0.0286862	0	0.01782	0.00198997	0.00361063	0	0.002525	0	0	0	0	0	0.515481	0.0804623	0.0300423	0	0.0441061	0.0289207	0.281611	0.0587702	0.404819	0.645326	0	0	0.103886
OTU_19633	0	0	0	0	0.00170631	0.00267616	0	0	0.0159214	0.00492191	0	0	0.0174181	0	0.0267637	0.00419129	0	0.00824232	0	0	0	0.0416462	0.0125834	0	0.0286862	0	0.027324	0	0.00361063	0	0.00757499	0	0	0	0	0	0.0291781	0.058518	0.00429175	0	0	0	0.197826	0.0440777	0.0337349	0.0894512	0	0	0.0129857
OTU_93	0.00232466	0	0.0038218	0.0217549	0.0443641	0.0267616	0	0.0126527	0.00227448	0	0	0	0.0174181	0	0.0374692	0	0	0.0164846	0.0250677	0	0	0.0454322	0	0.00408965	0.00478103	0.00119874	0.02376	0	0	0	0.00757499	0	0	0	0	0	0.726212	0.358423	0	0.0313661	0.0652003	0.040489	0.307213	0.134682	0.154217	0.779503	0	0.036985	0.0129857
OTU_58	0	0	0	0	0	0	0.0493797	0.0054226	0	0	0	0	0	0.0112594	0.00535275	0.00419129	0	0.00412116	0	0	0	0.102222	0	0	0.00478103	0	0.00950401	0	0	0	0	0	0	0	0	0	0	0	0	0.0458428	0.113142	0.00192805	0	0.00734628	0.00481928	0	0	0	0.0844074
OTU_37	0	0.00264201	0	0	0	0	0.0432072	0	0	0	0	0	0.00497661	0	0.0107055	0	0	0	0.00501354	0	0	0	0	0.0449861	0	0	0.00831601	0.0318395	0	0.00751583	0	0	0.00321812	0.0163292	0	0.0163225	0	0	0.00214588	0.00482556	0.0115059	0	0.0581842	0.00734628	0	0	0	0	0
OTU_250	0	0	0.00127393	0.00181291	0.00341262	0.00535232	0.0216036	0	0.0181959	0.00656254	0	0.0119725	0.0298597	0	0.0160582	0	0	0.00824232	0.0100271	0	0	0.0265021	0	0.00408965	0.0143431	0.00119874	0.00950401	0	0	0	0.00505	0	0	0	0	0.00816127	0.100503	0.13898	0	0	0.0115059	0.0212085	0.144297	0.0563215	0.159036	0.479203	0	0	0.00973931
OTU_171	0	0.00264201	0.00127393	0	0.00341262	0	0	0	0.0250193	0	0	0	0.0298597	0	0.0374692	0	0	0	0	0	0	0.0757203	0	0	0.00956206	0	0.010692	0	0	0	0	0	0	0	0	0	0.0259361	0.0731475	0.0622304	0	0.0958828	0.00964023	0.0302558	0.0220388	0.110843	0.127787	0	0	0
OTU_8037	0.00929865	0.015852	0.0127393	0.00181291	0	0	0	0.00361507	0.00454897	0.00492191	0	0.00598623	0.0124415	0	0.0160582	0	0.00397251	0.00824232	0.0401083	0	0	0.0151441	0	0.00408965	0	0	0.027324	0	0.0108319	0.0225475	0	0	0	0	0	0.00816127	0.0291781	0.0219443	0	0	0.0191766	0.00192805	0.0116368	0.0293851	0.0963855	0.255575	0	0	0.0486966
OTU_1274	0.00232466	0.00264201	0.0101915	0.00543872	0.00170631	0.00535232	0.00308623	0.0216904	0.00227448	0.0147657	0	0	0.0149298	0	0.0107055	0	0	0.0123635	0.0350948	0	0	0.0189301	0.00314584	0	0.00478103	0	0.019008	0.00994985	0.00722126	0.00187896	0	0	0	0.0081646	0	0	0.0291781	0.058518	0	0	0.00767062	0	0.0605116	0.0171413	0.0192771	0.108619	0	0	0
OTU_69	2.03175	1.4214	1.61535	2.22263	2.42979	1.5495	0.0586384	0	0	0.00328127	0.014828	0	0.0174181	0	0	0	0	0	0	0	0	0.011358	0	0.0286275	0	0	0.016632	0.00198997	0	0	0.0202	0	0.00643625	0	0.00656168	0	0	0.00731475	0	0.0699706	0	0	0	0.0122438	0	0	0	0.103558	0.0551894
OTU_711	0	0	0	0	0	0	0.0478366	0.0108452	0	0	0.00211829	0	0	0	0.00535275	0	0	0	0	0	0.00903451	0.0416462	0.018875	0.0204482	0	0	0.002376	0.0139298	0	0.00751583	0	0	0	0	0.00328084	0	0.171827	0.30722	0.0815433	0.460841	0.0383531	0.0732657	0.0465473	0.0734628	0.101205	0.0127787	0	0.051779	0.0811609
OTU_148	1.72955	1.31308	1.43063	1.83104	1.53397	1.23639	0.0308623	0	0	0.00164064	0.0190646	0.00299312	0.0174181	0	0	0.00419129	0	0	0.0250677	0.00316056	0	0.00378601	0	0.00817929	0	0.00119874	0.024948	0	0	0	0.00757499	0.00291053	0	0.0163292	0.00984252	0	0	0	0	0	0	0	0	0	0	0	0	0	0
OTU_240	0	0	0	0	0.00170631	0	0	0.0126527	0.0113724	0	0	0	0.032348	0.00281484	0.021411	0	0	0.0206058	0.0200541	0	0	0.0265021	0	0.00408965	0	0	0.01188	0	0.00361063	0	0	0	0	0	0	0.00816127	0.113471	0.0365738	0.051501	0	0.0326002	0.0713377	0.190844	0.0538727	0.115663	0.325858	0	0.044382	0.0357108
OTU_498	0	0	0	0	0	0	0.0123449	0.00361507	0	0.00492191	0.00635485	0.0119725	0.00497661	0.00281484	0	0	0	0.00824232	0	0	0.00602301	0	0	0	0	0.0131861	0	0.00795988	0	0.0394581	0	0	0.0321812	0.0163292	0	0	0.0162101	0.00731475	0.0643763	0.0699706	0.0153412	0	0.0465473	0.00734628	0.0240964	0.00638937	0.162894	0	0
OTU_216	0	0	0.00127393	0	0	0	0	0.0198829	0.00454897	0	0	0.00598623	0.00746491	0	0.0374692	0	0	0.00412116	0	0	0	0.0492182	0	0.00408965	0	0	0.003564	0	0.00361063	0	0.022725	0.00291053	0	0	0	0	0.243151	0.131666	0	0	0	0.0674816	0.0674937	0.051424	0.144578	0.185292	0	0	0
OTU_78	2.51296	2.94055	2.67526	0.960841	1.07327	1.27385	0	0	0.00454897	0.0164064	0.0127097	0.00299312	0.00497661	0	0	0	0	0	0	0	0	0.0492182	0	0.00817929	0.00478103	0.00359622	0.00712801	0.00397994	0	0.0281844	0	0	0.00965437	0.0040823	0.00328084	0	0.0745664	0.270646	0.0901268	0.241278	0.12273	0.0308487	0.204808	0.0440777	0.0578313	0.0511149	0.124314	0.576966	0.168815
OTU_338	0.127856	0.0343461	0.057327	0.0543872	0.0733713	0.0909894	0	0	0.0136469	0	0.00211829	0	0.00746491	0	0.021411	0	0	0.00824232	0.0200541	0	0	0	0	0.0163586	0	0	0.0297	0	0.028885	0	0.00757499	0	0	0	0	0.00816127	0	0.0804623	0	0	0	0	0	0	0	0	0	0.096161	0
OTU_277	0.013948	0.015852	0.0038218	0.0163162	0.0187694	0.0187331	0.0570952	0.0343431	0	0	0	0	0	0	0	0	0	0	0	0	0	0	0	0.00408965	0	0.00239748	0.033264	0.00397994	0.0108319	0.0131527	0	0	0	0	0	0	0	0	0	0	0	0	0	0	0	0	0	0	0
OTU_17	0.00232466	0.00792602	0	0	0	0.0695801	0.013888	0	0.00227448	0	0	0	0	0.00844452	0.00535275	0	0	0	0	0	0	0	0	0	0.00478103	0	0.010692	0.00397994	0	0	0.002525	0	0.00643625	0	0.0984252	0	0	0	0	0	0.00383531	0	0	0.00489752	0	0	0	0	0
OTU_316	0	0.010568	0.00509574	0	0	0	0	0	0.00909794	0	0	0.00598623	0.0373246	0	0.0107055	0	0	0	0.0350948	0	0	0.0227161	0	0	0	0.00239748	0.01188	0	0	0	0.01515	0	0	0	0	0.00408063	0	0	0	0	0	0	0	0	0.00481928	0.0255575	0	0.066573	0.0259715
OTU_580	0.0488179	0.0449141	0.019109	0.00725163	0.00170631	0.0240854	0	0	0.0113724	0	0	0.0149656	0.00746491	0.00562968	0	0	0	0.0206058	0	0	0	0	0.0314584	0.00408965	0.0191241	0	0.01188	0	0	0.00187896	0.00505	0	0	0	0	0.0204032	0	0.029259	0	0.0989239	0.0172589	0.0115683	0.0139642	0.0122438	0.0385542	0.10223	0	0	0.00649287
OTU_99	0.00232466	0	0.00254787	0.00181291	0.00170631	0.00267616	0.040121	0	0	0	0	0.0179587	0.0223947	0	0.00535275	0	0.00397251	0	0	0	0	0	0	0.00817929	0	0	0.010692	0.0278596	0	0	0.012625	0	0	0	0	0.00408063	0.259361	0.0512033	0	0	0.0287648	0.0655535	0.0954221	0.142028	0.149398	0.364194	0	0	0
OTU_471	0	0	0	0.00181291	0.00511893	0.00802847	0	0.00903767	0.0113724	0	0	0.0179587	0.00497661	0.00281484	0.00535275	0	0	0.00412116	0	0.00316056	0	0.0227161	0	0	0.0286862	0	0.01188	0.00795988	0	0	0.002525	0	0.0193087	0	0	0	0.0713244	0.212128	0	0	0.0153412	0.0751938	0.025601	0.0269364	0.0722892	0.127787	0	0	0
OTU_181	0	0.00264201	0	0.00181291	0.00341262	0.00267616	0	0.00361507	0.00909794	0	0	0	0.00746491	0	0.0374692	0	0	0	0	0	0.0150575	0.0530042	0	0	0	0	0.01782	0.00198997	0	0	0	0	0	0	0	0.00408063	0.188037	0.175554	0	0	0	0.0269926	0.179207	0.0783603	0.101205	0.166124	0	0	0
OTU_5207	0	0.00264201	0.00127393	0.00543872	0.00853155	0.0133808	0.0216036	0.0126527	0.00454897	0	0	0.0149656	0.0199064	0	0.0267637	0	0	0.0164846	0	0	0	0.011358	0	0	0	0.00958991	0.00594001	0	0	0	0	0	0	0	0	0.00408063	0.340412	0.131666	0	0	0.0479414	0.0154244	0.281611	0.0293851	0.0385542	0.159734	0.0342936	0.14794	0
OTU_540	0	0	0	0	0.00170631	0	0	0	0.0136469	0	0	0.00897935	0.00995322	0.00281484	0.0160582	0	0	0.00412116	0.0300812	0	0	0.00378601	0	0	0	0.00479496	0.01188	0.0139298	0.0108319	0	0.012625	0	0	0	0	0.00408063	0.0648403	0	0	0	0	0.00771218	0	0	0.0481928	0.0575043	0	0	0
OTU_51	0.00232466	0.0369881	0	0	0	0.0107046	0.0709833	0.00903767	0	0.00984381	0	0	0	0	0	0	0	0	0	0	0	0	0	0.00408965	0	0.0107887	0.003564	0	0	0	0.00505	0	0.0193087	0.0081646	0.00656168	0	0	0	0.00214588	0.103749	0.0402708	0.00964023	0.0279284	0.0661165	0	0	0	0	0
OTU_19479	0.00697399	0.00792602	0.00636967	0	0.00170631	0.00267616	0.0200605	0.0126527	0.0113724	0.00820318	0	0	0.00746491	0	0.0160582	0.00419129	0	0	0	0	0	0	0.0157292	0	0.0143431	0.00599369	0.015444	0	0.00361063	0	0.00505	0	0	0.0040823	0	0	0.340412	0.124351	0	0	0	0.0347048	0.249028	0.0661165	0.0771084	0.396141	0	0	0
OTU_10240	0.0232466	0.0396301	0.0331223	0	0	0.00267616	0	0.00180753	0.0136469	0	0	0	0.00497661	0	0.00535275	0	0	0	0.0401083	0	0	0.0302881	0	0	0.00478103	0	0.034452	0	0	0	0	0	0	0	0	0.00816127	0.00648403	0.0731475	0	0	0.00191766	0.0269926	0.0721484	0.0122438	0.0385542	0.10223	0	0	0.0194786
OTU_260	0	0	0	0.00181291	0.00511893	0.00267616	0	0	0.0227448	0.00492191	0	0.0119725	0.0124415	0	0.021411	0.00419129	0	0	0.0100271	0	0	0.0265021	0	0	0	0.00119874	0.00475201	0.00198997	0.0144425	0	0.002525	0	0	0	0	0.00408063	0.207489	0.0365738	0	0	0.0709533	0	0.144297	0.0489752	0.139759	0.242796	0	0.096161	0.0194786
OTU_370	0	0	0	0.00362582	0.00170631	0.00267616	0	0.0108452	0.0204704	0	0	0.00897935	0.0024883	0	0.042822	0.00838258	0	0.0123635	0.0150406	0	0	0	0	0.00408965	0	0	0.014256	0	0	0	0	0	0	0	0	0	0.233425	0.190184	0	0	0	0.0173524	0.0395652	0.115092	0.192771	0.255575	0	0	0
OTU_17977	0.00697399	0.0264201	0.0140133	0	0.00341262	0.00535232	0	0	0	0	0	0	0.0024883	0	0.0160582	0	0	0.00824232	0	0	0	0.0302881	0.0251667	0.0245379	0	0	0.01782	0	0	0	0	0	0	0.0040823	0.00984252	0	0.0745664	0.124351	0	0.0892728	0.0441061	0.0173524	0	0	0.0481928	0.146955	0	0	0.0129857
OTU_147	0	0	0.00127393	0	0.00341262	0.00267616	0	0.0054226	0	0.0147657	0	0.00897935	0.0298597	0	0.0107055	0	0	0.00412116	0.0100271	0	0	0.00757203	0	0	0.00956206	0	0.015444	0	0.00361063	0	0.00505	0	0	0	0	0.0122419	0.230183	0.299905	0.017167	0	0.00767062	0.0231365	0.155934	0.0832578	0.0963855	0.249185	0	0.162734	0.0649287
OTU_196	0	0	0	0	0.00170631	0.00267616	0.0478366	0	0	0	0	0	0.00497661	0	0	0	0	0	0	0	0	0	0	0	0.00956206	0	0.0522721	0	0	0	0.00505	0	0	0	0	0.0163225	0.00324202	0	0	0	0.0172589	0.0134963	0.0721484	0.00979504	0	0	0	0	0
OTU_287	0.509101	1.04095	1.00386	0	0.00511893	0.00535232	0	0	0.00454897	0	0.00635485	0	0.0024883	0.00844452	0	0	0	0	0	0	0	0.0302881	0	0	0.00478103	0	0.0498961	0	0.0144425	0	0	0	0.00321812	0	0	0.00816127	0.0291781	0.102407	0	0	0.0210942	0.0347048	0.0721484	0.0440777	0.00481928	0.217239	0	0	0
OTU_416	0	0	0	0	0	0	0.0509228	0	0	0.0114844	0	0	0.0174181	0	0	0	0	0	0	0	0	0.0416462	0	0	0	0.00599369	0	0	0	0	0.00505	0	0	0	0	0	0.145891	0.131666	0	0	0.0364355	0	0.0791305	0	0.13494	0.0638937	0.0385802	0	0.0649287
OTU_298	0	0	0	0.00725163	0.0119442	0.00802847	0	0.0144603	0.0181959	0.00492191	0	0	0.00746491	0	0.0481747	0	0	0.0123635	0	0	0	0	0	0	0.00478103	0.00479496	0.015444	0	0	0	0	0	0	0	0	0	0.230183	0.285275	0.0300423	0	0.0153412	0	0.100077	0.100399	0.0481928	0.40253	0	0	0.0941467
OTU_200	0	0	0	0	0	0.00267616	0	0.00723014	0	0.0213283	0	0.00598623	0.0149298	0	0.0160582	0	0.00397251	0.00412116	0	0.00316056	0	0.0151441	0	0	0.0191241	0	0.002376	0	0.00361063	0	0.00757499	0	0	0	0	0.00408063	0.0259361	0.204813	0.0772516	0	0.0402708	0.0269926	0	0	0.163855	0.0638937	0	0.162734	0
OTU_156	0.00232466	0	0.00254787	0.019942	0.0204757	0.0401424	0.0246898	0.00361507	0.0181959	0	0	0	0.0199064	0	0	0.00838258	0	0	0.00501354	0	0	0.00757203	0.00314584	0	0.00478103	0	0.019008	0	0.00361063	0	0	0	0	0.0081646	0	0	0.162101	0.175554	0	0	0.00575297	0.0559133	0.0977494	0.0563215	0.13012	0.862565	0	0	0
OTU_65	0.00929865	0.00264201	0.0076436	7.12835	5.22131	2.68151	0	0	0	0.00328127	0	0.00598623	0.032348	0	0	0	0	0	0	0	0	0	0.0125834	0.0368068	0	0	0.001188	0.00397994	0.00361063	0	0.00757499	0.0043658	0	0.0040823	0.00984252	0	0.0259361	0.0658328	0	0.0482556	0.0632826	0	0.0791305	0.0244876	0	0.0255575	0	0.066573	0.00649287
OTU_342	0	0	0	0	0	0	0	0.00180753	0.0204704	0.00492191	0	0	0.0149298	0	0.021411	0	0	0.00824232	0.0100271	0.00316056	0	0	0	0	0.00956206	0.00239748	0.013068	0	0.00722126	0	0	0	0	0	0	0.00816127	0.246393	0.0658328	0.00643763	0	0.0575297	0.0385609	0.225755	0.0489752	0.125301	0.345026	0	0.029588	0.00973931
OTU_132	0.0232466	0.0290621	0.0178351	0.49855	0.513599	0.679744	0	0	0.00682345	0.00492191	0	0.00897935	0.0024883	0	0	0	0	0.0164846	0.0100271	0	0	0	0	0.0204482	0	0	0.028512	0.00795988	0.00361063	0	0.002525	0	0	0	0.00328084	0.00816127	0.0907765	0.117036	0	0.214737	0.107389	0.0231365	0.151279	0.119989	0.0337349	0.0255575	0.175754	0.155337	0.13635
OTU_145	0.00232466	0.00264201	0.00127393	0	0.00170631	0.00802847	0	0.00180753	0.0204704	0	0	0	0.0273714	0	0.0160582	0.00419129	0	0.00412116	0	0	0	0.0227161	0	0	0	0	0.014256	0	0	0	0.00505	0	0	0	0	0.00816127	0.0226941	0.0658328	0	0	0.0249295	0	0.260665	0.0906041	0.404819	0.638937	0	0	0
OTU_219	0	0	0.00127393	0	0.00511893	0	0.013888	0.00361507	0.00227448	0	0	0	0.0124415	0	0.042822	0	0	0	0.0200541	0.00316056	0	0	0	0	0.00478103	0	0.003564	0	0	0	0.0101	0	0	0	0	0.00408063	0.116713	0.197498	0	0	0.0230119	0.0250646	0.0814579	0.0318339	0.125301	0.351415	0	0.088764	0
OTU_41	0.0650905	0.0739762	0.383454	1.36875	1.05962	0.810876	0	0.00903767	0	0.00328127	0.00211829	0	0.0124415	0	0.0321165	0.0125739	0	0	0	0	0	0	0	0.0122689	0	0	0.001188	0.00397994	0.00361063	0.00187896	0.00505	0.00145526	0	0.0081646	0.00984252	0	0.0745664	0.29259	0.128753	0.226801	0.138071	0.0732657	0.174553	0.0881553	0.0674699	0.10223	0	0.406835	0.28244
OTU_812	0	0	0.00127393	0	0.00170631	0.00535232	0	0	0.0136469	0	0	0	0.0199064	0	0.0321165	0	0	0.00412116	0	0	0	0.011358	0	0	0.00956206	0	0.00831601	0	0	0.0112737	0.00757499	0	0	0	0	0	0.249635	0.0512033	0	0	0	0	0.200154	0.0636678	0.125301	0.255575	0	0	0.0389572
OTU_393	0.00232466	0.00264201	0.00127393	0	0.00170631	0.00267616	0.0200605	0	0.00454897	0	0	0	0	0	0.00535275	0	0	0	0	0.00316056	0	0.0227161	0	0	0.00478103	0	0.0522721	0	0	0.00187896	0	0	0	0	0	0	0	0	0	0	0	0.0250646	0.0069821	0	0.0144578	0.0127787	0	0	0.0389572
OTU_59	0	0	0.00254787	0.0163162	0.00853155	0.0321139	0	0.00180753	0	0	0	0	0	0	0.0535275	0.00419129	0	0	0.00501354	0	0	0.00378601	0	0	0	0	0.00475201	0.0198997	0.0108319	0	0.0101	0	0	0	0	0	0.0194521	0.0731475	0	0	0.0364355	0	0.0395652	0	0.0144578	0.115009	0	0	0
OTU_245	0	0	0	0.00181291	0.00341262	0	0	0	0.0113724	0	0	0	0.00497661	0	0.0160582	0	0	0	0	0	0	0.0189301	0	0.0122689	0.0334672	0	0.00594001	0	0	0	0.0101	0	0	0	0	0	0.0551143	0.0804623	0	0	0.0172589	0.00964023	0.111714	0.0832578	0.0626506	0.274743	0	0.059176	0
OTU_8486	0.225492	0.206077	0.252239	0	0.00170631	0.00267616	0.0169743	0.0144603	0	0	0.00211829	0.00897935	0.00746491	0	0	0	0.0119175	0	0	0	0	0.0189301	0	0.0163586	0.00478103	0	0	0.00198997	0.00361063	0	0	0	0	0.0040823	0	0	0.0162101	0.0219443	0	0	0	0	0	0	0	0	0	0	0
OTU_536	0.00697399	0.00264201	0.0076436	0	0.00170631	0	0	0.00180753	0.00454897	0.0147657	0	0	0.0024883	0	0.0160582	0	0	0.00824232	0.0300812	0	0	0.0189301	0	0.00817929	0	0	0.00594001	0	0	0	0	0	0	0	0	0	0.0324202	0	0	0.0554939	0.0421884	0	0.08844	0.0146926	0.0481928	0.166124	0	0	0.00324644
OTU_283	0	0	0	0	0	0	0	0	0	0	0	0	0	0	0	0	0	0	0	0	0	0	0	0	0	0	0.00712801	0	0	0	0.103525	0	0	0	0	0	0.0194521	0	0	0.161656	0.00767062	0.00771218	0.0302558	0	0	0.00638937	0.282922	0.07397	0
OTU_308	0	0	0	0	0.00341262	0.00267616	0	0	0.0113724	0	0	0	0.0124415	0	0.0107055	0.00838258	0	0.0123635	0	0	0	0.0340741	0	0	0.0143431	0	0.00594001	0	0	0	0	0	0	0	0	0	0.00648403	0	0	0.08686	0.0326002	0.00385609	0.158261	0.051424	0.053012	0.210849	0	0	0.0324644
OTU_332	0	0.00264201	0.00127393	0.00181291	0.00341262	0.00267616	0.0231467	0	0.00227448	0.00328127	0	0	0.0024883	0	0	0	0.00397251	0.0123635	0	0	0	0	0	0.00817929	0.0143431	0.00239748	0.00712801	0	0	0	0.0101	0	0	0.0040823	0.00328084	0.0122419	0.0291781	0.029259	0	0.00965111	0.00191766	0	0.0349105	0	0.0144578	0.185292	0.0428669	0	0
OTU_866	0	0	0.00254787	0	0	0	0	0	0.00909794	0	0	0	0.0348363	0	0.00535275	0	0	0.00824232	0	0	0	0.0151441	0	0.00817929	0.00478103	0	0.00831601	0	0	0	0.01515	0	0	0	0	0	0.0324202	0.0365738	0	0.021715	0.0115059	0	0	0.0293851	0.0674699	0.10223	0	0	0.0454501
OTU_10372	0.00232466	0.00264201	0.0038218	0.0852067	0.133092	0.120427	0	0	0	0	0.00211829	0.00897935	0	0.00281484	0	0	0	0	0.0100271	0	0	0.011358	0.0157292	0	0	0.00239748	0	0.00198997	0	0.00939479	0.012625	0.00291053	0.00643625	0	0	0.0204032	0	0	0.0193129	0	0	0	0	0	0	0	0	0.081367	0
OTU_213	0.00464932	0	0.00127393	0	0.00170631	0.00802847	0	0.00723014	0	0	0	0	0.0199064	0	0.0267637	0	0	0	0.0100271	0	0	0.0189301	0	0.00817929	0.0143431	0	0	0	0	0	0	0	0	0	0	0	0.116713	0.109721	0	0.0120639	0.0210942	0.044345	0.0791305	0.0416289	0.0771084	0.249185	0	0	0
OTU_364	0	0	0.00127393	0	0.00170631	0	0	0.00361507	0	0	0	0	0.0174181	0	0.042822	0	0	0	0	0	0	0.0227161	0	0	0.00478103	0	0.00950401	0	0	0	0	0	0	0	0	0	0.132923	0.124351	0.0557928	0	0.0210942	0.0231365	0.118696	0.0661165	0.0337349	0.10223	0	0.22191	0
OTU_163	0.0116233	0.015852	0.0076436	0	0.00170631	0	0	0.0054226	0.0113724	0	0	0.00299312	0.0024883	0	0.00535275	0	0	0	0.00501354	0	0	0.0189301	0	0	0	0.00119874	0.039204	0	0.00361063	0	0	0	0	0	0	0.00408063	0.0259361	0	0	0	0	0	0.04422	0.0220388	0	0.121398	0	0	0.0194786
OTU_162	0.00232466	0	0.00254787	0.00543872	0.0102379	0.0107046	0	0.00903767	0.00682345	0	0	0.00598623	0	0	0.0321165	0	0	0	0.0150406	0	0	0	0	0.0163586	0	0	0.010692	0	0	0	0.002525	0	0	0	0	0	0.145891	0.380367	0.0407717	0.00241278	0.0115059	0.086762	0.316522	0.0832578	0.115663	0.491981	0.0257202	0.125749	0.0551894
OTU_404	0	0	0.00127393	0.00362582	0.00341262	0	0	0.0126527	0.0113724	0.00984381	0	0	0.0024883	0	0.0374692	0	0	0	0	0	0	0	0.0157292	0	0.00478103	0	0.003564	0	0	0	0	0	0	0	0	0	0.0518723	0	0	0.00241278	0	0	0.0302558	0.0244876	0.086747	0.223628	0	0	0
OTU_753	0.0953112	0.0581242	0.0331223	0.0253807	0.0307136	0.0401424	0.054009	0.00361507	0.00227448	0	0	0.0209518	0	0	0	0	0	0.00412116	0.00501354	0	0	0	0	0	0	0	0.003564	0.00397994	0	0	0	0	0	0	0	0	0	0	0	0	0	0	0.00232737	0	0	0	0	0	0
OTU_256	2.13172	3.56935	2.94406	0.734228	0.807085	0.971445	0	0	0	0.00492191	0.014828	0.00299312	0	0	0.00535275	0	0	0	0	0	0	0.0151441	0.0125834	0.00408965	0	0	0	0	0	0	0.012625	0.00145526	0.0160906	0.0040823	0.00328084	0	0	0	0	0	0	0	0	0	0.00963855	0	0	0	0
OTU_235	0	0	0	0	0.00170631	0	0	0	0	0	0	0	0.0199064	0	0.0374692	0	0	0	0	0	0	0.0340741	0	0	0	0	0.00594001	0	0	0	0	0	0	0	0	0	0.0518723	0.0438885	0.0214588	0	0.0479414	0	0.08844	0.00979504	0.0578313	0.370583	0	0.184925	0
OTU_217	0	0	0.00127393	0	0	0	0	0	0	0.0246095	0	0	0	0	0.042822	0	0	0	0.00501354	0	0	0	0	0.0122689	0	0	0.00712801	0	0	0	0	0.0043658	0	0	0	0	0.0259361	0.0512033	0.0429175	0	0	0.0134963	0.0465473	0.0342826	0.0481928	0.0766724	0	0.096161	0.0194786
OTU_89	1.98991	1.39498	1.15036	1.10587	0.986247	1.20962	0	0	0	0.00164064	0.00847314	0.0119725	0.0124415	0	0	0	0	0	0	0	0	0.00378601	0.00943752	0.00408965	0	0	0	0	0	0	0.0101	0	0.00643625	0.0244938	0.00328084	0	0	0	0	0	0	0	0	0	0	0	0	0	0
OTU_291	0.00232466	0	0.00127393	0	0	0	0.0293192	0	0	0	0	0	0.00995322	0	0.00535275	0	0	0	0	0	0	0.0265021	0	0	0	0	0.016632	0.00198997	0	0	0.00505	0	0	0	0	0	0.0453882	0	0	0	0.0115059	0.0231365	0.0558568	0.0171413	0.0337349	0.172513	0	0	0
OTU_289	0.00232466	0	0.00127393	0.00906454	0.0136505	0.00267616	0.0231467	0.00180753	0.00454897	0	0	0	0	0	0.00535275	0	0	0	0.0300812	0	0	0	0	0	0	0	0.016632	0	0.00722126	0	0	0	0	0	0.00328084	0	0	0	0	0	0	0	0	0	0	0.0191681	0	0	0
OTU_380	0.234791	0.298547	0.293005	0.0145033	0.022182	0.0160569	0	0.0054226	0.00227448	0.00328127	0	0	0	0	0	0	0	0	0	0	0	0	0	0	0.00956206	0	0.030888	0	0.0108319	0	0.00505	0.00145526	0.0225269	0	0	0	0	0	0	0	0	0	0	0	0	0	0	0	0
OTU_232	0.00232466	0	0.00509574	0.0253807	0.0409514	0.066904	0	0.0054226	0	0.0131251	0	0	0.0149298	0	0.0160582	0	0	0	0	0	0	0.00378601	0	0.00408965	0.00478103	0.00479496	0.016632	0.00397994	0.00361063	0	0	0	0	0	0	0	0.246393	0.029259	0	0.021715	0.0210942	0.0115683	0.0535295	0.107745	0.00963855	0.3003	0	0.066573	0
OTU_80	1.06702	0.990753	1.25992	2.28064	2.74375	2.7832	0	0	0	0	0.00211829	0.00299312	0.0149298	0	0	0	0	0	0	0	0	0.00378601	0	0.0122689	0	0	0.003564	0.00397994	0	0	0.012625	0.00145526	0.00643625	0.0040823	0.0229659	0	0	0	0	0	0	0	0	0.0195901	0	0.0191681	0	0	0.00649287
OTU_549	0	0	0	0.00362582	0.00682524	0.00802847	0	0.00180753	0.00227448	0	0	0.00598623	0.0024883	0	0.0160582	0	0	0	0.0150406	0.00632111	0	0.011358	0	0	0.00956206	0	0.00594001	0	0	0.00563687	0	0	0	0	0	0.00816127	0.0680823	0.029259	0	0	0.0115059	0	0.0535295	0.0563215	0.0144578	0.10223	0	0	0
OTU_72	5.363	4.41215	5.20784	0.232052	0.250828	0.318463	0	0.0054226	0	0	0.0275377	0.00299312	0	0	0	0	0	0	0	0	0	0.0416462	0.00314584	0.00408965	0	0	0	0	0.00361063	0	0	0.00145526	0	0	0	0	0	0.0146295	0	0	0	0	0	0	0	0.0127787	0	0	0
OTU_262	0	0	0	0	0.00341262	0	0	0	0.00227448	0.0246095	0	0	0.00746491	0	0.0107055	0	0	0.0164846	0	0.00316056	0	0.011358	0	0	0	0	0.00950401	0	0	0	0	0	0	0	0	0.00408063	0.0356622	0.0219443	0	0	0.0958828	0.0289207	0.130333	0.0734628	0.0819277	0.146955	0	0.133146	0
OTU_3182	0.00232466	0.01321	0.0038218	0	0	0.00267616	0	0.00361507	0	0	0	0	0	0	0.00535275	0	0	0	0.00501354	0	0	0	0	0.00817929	0.00478103	0	0.0582121	0	0	0	0	0	0	0	0	0.00408063	0.00648403	0.0146295	0	0	0	0	0.0139642	0	0	0.0319468	0	0	0
OTU_649	0	0	0	0	0.00170631	0.00267616	0	0.00903767	0.0136469	0	0	0	0.00746491	0	0.0160582	0	0	0.00412116	0	0	0	0.0227161	0	0.0122689	0	0	0.003564	0	0	0	0	0	0	0	0	0	0.194521	0.00731475	0	0	0.0191766	0.00192805	0.0791305	0.0318339	0.159036	0.166124	0	0	0
OTU_83	0.172025	0.0792602	0.171981	1.5591	1.05621	0.620869	0	0.00903767	0.00454897	0	0.00211829	0	0.00746491	0	0	0	0	0	0	0	0	0.0302881	0	0	0	0	0	0	0	0	0.017675	0	0	0.0081646	0.00656168	0	0.0486302	0.0365738	0	0	0.0153412	0	0	0	0	0.0319468	0	0	0
OTU_122	0.127856	0.169089	0.147776	0	0	0	0	0	0	0	0	0	0	0.0197039	0	0	0	0	0	0	0	0.00378601	0.0125834	0	0.0191241	0	0.003564	0	0.00722126	0	0.00757499	0	0	0.0040823	0	0.00816127	0	0	0	0	0	0	0	0	0	0	0	0	0
OTU_178	0.176674	0.0660502	0.0840796	0.703408	0.767839	0.998207	0	0.00723014	0	0.0147657	0	0	0.0124415	0	0	0	0	0	0	0	0	0.00378601	0	0.00408965	0	0	0.014256	0	0	0	0	0	0	0.0122469	0.0164042	0	0	0.0146295	0	0	0	0.00578414	0.0605116	0	0	0	0	0	0
OTU_150	0.00232466	0.00528402	0	0.00906454	0.00341262	0.0214093	0	0.00180753	0.00454897	0	0	0	0.0024883	0	0.0107055	0	0	0.00412116	0.0100271	0	0	0.011358	0.00943752	0	0	0	0	0	0	0	0	0	0.00965437	0	0	0.0204032	0.311234	0.168239	0	0.0265406	0.0728709	0.0134963	0.311867	0.0906041	0.327711	0.568654	0	0.155337	0.0129857
OTU_85	0.00464932	0	0.019109	0.658086	0.602327	0.671716	0	0.0126527	0.0136469	0	0	0.00598623	0.00497661	0	0.00535275	0.00419129	0	0	0.0100271	0	0	0	0	0.00408965	0	0	0.01188	0.00795988	0.00361063	0	0	0	0	0	0	0	0.0713244	0.00731475	0.0214588	0.0337789	0.0191766	0.0192805	0.0279284	0	0.0192771	0.0894512	0	0.162734	0.129857
OTU_55	0	0	0	0	0	0.00535232	0	0	0	0	0	0	0	0	0	0.00419129	0	0	0.0501354	0.00316056	0	0	0	0	0	0	0	0.00795988	0.00722126	0.00375791	0	0	0	0	0.00656168	0	0	0	0	0	0	0	0	0	0	0	0	0	0
OTU_382	0.00464932	0.00264201	0.00127393	0.039884	0.0392451	0.0240854	0.0154311	0	0.00227448	0	0	0	0	0	0.0160582	0	0	0	0	0	0	0.0151441	0	0	0	0	0.02376	0	0	0	0	0	0	0	0	0.00816127	0.0551143	0.0365738	0.0364799	0.125464	0.0536944	0.0366329	0.356087	0.0783603	0.0385542	0.0319468	0	0.184925	0
OTU_271	0.0278959	0.0475561	0.0229308	0.00362582	0.0102379	0.0107046	0	0.0216904	0	0	0	0	0	0	0.00535275	0	0	0	0	0	0	0.0189301	0	0	0.00956206	0	0.01782	0	0.00722126	0	0	0	0	0	0	0	0	0.0512033	0	0	0.00191766	0	0.00232737	0.00244876	0	0.0127787	0	0	0
OTU_826	0.0464932	0.0343461	0.0280265	0.0997099	0.12968	0.115075	0.0648108	0	0	0	0	0	0	0	0	0	0.00794502	0	0	0	0	0	0	0	0	0	0.003564	0	0	0	0	0	0	0	0.00328084	0	0	0	0	0	0	0	0	0	0	0	0	0	0
OTU_388	0.00232466	0	0	0	0	0	0	0.00361507	0	0	0	0	0.00995322	0	0	0	0	0	0	0	0	0.0189301	0	0	0	0	0.010692	0	0.0361063	0	0	0	0	0	0	0	0	0	0	0	0	0	0	0	0	0	0	0	0
OTU_231	0	0	0	0	0	0	0	0	0	0	0	0.00299312	0	0	0	0	0	0	0	0	0.0391496	0	0	0	0	0	0.001188	0	0.00361063	0	0.027775	0	0	0	0	0.00408063	0.0129681	0.160925	0	0.108575	0.0153412	0	0.00465473	0	0	0	0.424383	0.155337	0.152583
OTU_285	0	0	0	0	0	0	0.0185174	0	0.00227448	0.00820318	0.00211829	0.00598623	0.00995322	0	0	0	0	0	0	0	0	0	0	0	0	0.00119874	0.01188	0	0	0	0.017675	0	0	0	0	0	0.0162101	0.0438885	0	0	0	0.00771218	0.102404	0.0171413	0.0915663	0.0958405	0	0.140543	0.00973931
OTU_286	0.0650905	0.0290621	0.0356702	0.583756	0.518718	0.810876	0	0	0.00454897	0	0	0	0.0024883	0	0	0	0	0.0164846	0	0	0	0	0.00314584	0.00408965	0.00478103	0	0	0	0	0	0.012625	0.00145526	0	0.0081646	0.019685	0	0	0	0	0	0	0	0.0209463	0	0	0.0191681	0	0	0
OTU_6184	0.00232466	0.010568	0.00127393	0	0.00341262	0.00535232	0	0.00361507	0.00909794	0	0	0.00598623	0	0	0	0	0	0.00412116	0	0.00632111	0	0	0	0	0	0	0.026136	0.00198997	0.00361063	0	0	0	0	0	0	0.0163225	0	0.0219443	0	0	0	0	0	0.0195901	0	0.0447256	0	0	0
OTU_699	0.0883372	0.100396	0.103189	0.0344453	0.0324199	0.0695801	0.0601815	0	0.00227448	0	0	0	0.0024883	0	0	0	0	0	0	0	0.00602301	0.00378601	0	0	0	0	0.002376	0	0	0	0	0	0	0	0	0	0	0	0	0	0	0	0	0	0	0	0	0	0.00649287
OTU_252	0.00232466	0.00264201	0.00127393	0	0.00170631	0.00267616	0	0	0.00227448	0	0	0	0.00497661	0	0.0160582	0	0	0.00412116	0.00501354	0	0	0.0265021	0	0	0.00478103	0.00359622	0.002376	0	0	0	0.002525	0	0	0	0	0.00408063	0.184795	0.0950918	0.0600845	0.00723833	0.0652003	0.00192805	0.107059	0.0906041	0.0963855	0.40253	0	0	0.0162322
OTU_116	1.54125	1.53236	1.58223	0.518492	0.424871	0.326491	0.0185174	0	0	0	0.0169463	0	0	0	0	0	0	0	0	0	0	0.0151441	0	0	0	0	0.00831601	0	0	0	0	0.00145526	0.00643625	0	0	0.00816127	0	0	0	0	0	0	0	0	0	0.00638937	0	0	0
OTU_9240	0.00232466	0.00792602	0.00636967	0.00181291	0.00341262	0.00267616	0	0.00361507	0.00227448	0	0	0	0.0199064	0	0	0	0.00397251	0	0	0	0	0.0378601	0	0	0.00478103	0	0.001188	0	0	0	0	0	0	0	0	0	0.175069	0	0	0	0.0153412	0.00385609	0.144297	0	0.086747	0.293911	0	0	0.0227251
OTU_123	0	0	0	0.00725163	0.0187694	0.00535232	0.00771557	0.0054226	0	0.00984381	0	0	0.00995322	0	0.0107055	0	0	0.00824232	0	0	0	0.00757203	0	0	0	0	0.00950401	0	0	0	0	0	0	0	0	0.00408063	0.359864	1.22156	0.0579387	0.0965111	0.126565	0.0964023	0.339796	0.144477	0.20241	0.626158	0	0.547378	0.126611
OTU_432	0.00232466	0	0.00127393	0.00181291	0	0	0	0	0.0272938	0	0	0	0	0	0.00535275	0	0	0.00412116	0	0	0	0	0	0	0.0143431	0.00599369	0.01188	0	0.00361063	0	0	0	0	0	0	0	0.0259361	0	0	0.00241278	0	0.0347048	0.0768031	0.0171413	0.0385542	0.172513	0	0	0.0227251
OTU_225	0.00232466	0.00264201	0.0038218	0.00181291	0.027301	0.0267616	0	0	0	0	0	0	0	0	0.021411	0	0	0.0288481	0	0	0	0	0	0	0.0191241	0	0.001188	0.00198997	0	0	0	0	0	0	0	0	0.269087	0.058518	0	0.0193022	0.0268472	0.00578414	0.174553	0.0342826	0.168675	0.332247	0	0	0.00973931
OTU_603	0	0	0	0	0	0	0	0	0.0181959	0.00492191	0	0	0.00497661	0	0.0267637	0	0	0	0	0	0	0	0	0	0.0143431	0	0.001188	0	0	0.00187896	0	0	0	0	0	0	0	0	0	0	0	0.0212085	0	0.0122438	0.0819277	0.0575043	0	0	0.0454501
OTU_392	0	0	0	0	0.00170631	0.00267616	0	0.00723014	0	0	0	0	0.0273714	0	0.0107055	0	0	0	0.00501354	0	0	0	0	0	0.00956206	0	0.010692	0	0	0	0	0	0	0	0	0	0.0615983	0.0438885	0	0	0	0	0.102404	0.00244876	0.0192771	0.127787	0	0	0
OTU_241	0.00464932	0.00528402	0.00127393	0	0.00170631	0	0	0.00903767	0	0.00164064	0	0	0.00995322	0	0.0160582	0	0	0.0164846	0	0	0	0	0	0	0.0143431	0	0.002376	0	0	0	0	0	0	0	0	0	0.139407	0	0	0	0	0	0.239719	0.0146926	0.149398	0.178902	0	0	0
OTU_373	0.00464932	0	0.00127393	0.0235678	0.0324199	0.0374662	0	0.00180753	0	0.00984381	0	0	0.00497661	0	0.0107055	0	0.00397251	0	0	0	0	0	0	0.00817929	0.00478103	0	0.010692	0	0.0144425	0	0	0	0	0	0	0	0	0	0	0	0	0.0347048	0	0	0	0	0	0	0
OTU_347	0	0	0.00127393	0	0	0.00535232	0	0	0.0136469	0	0	0	0.0149298	0	0	0	0	0	0	0	0	0.0340741	0	0	0	0.00359622	0	0	0	0	0.002525	0	0	0	0	0	0.0745664	0.0731475	0.0214588	0	0.00767062	0.0134963	0.0069821	0.0661165	0.0481928	0.178902	0	0	0.0259715
OTU_668	0	0.00264201	0	0	0	0	0	0	0	0	0	0.00598623	0.0024883	0	0	0	0	0.00412116	0	0	0	0.0378601	0	0	0	0	0.01188	0	0	0	0.002525	0	0	0	0.00328084	0	0.0421462	0.117036	0.0450634	0	0.0326002	0	0.00232737	0.0563215	0.0192771	0.0638937	0	0	0
OTU_505	0	0.00528402	0.0076436	0.00543872	0.0238883	0.0133808	0	0.00723014	0.00682345	0	0	0.0149656	0.00497661	0	0.00535275	0	0	0	0	0	0	0	0	0	0	0	0.024948	0	0.00361063	0	0	0	0	0	0	0	0	0	0	0	0	0	0	0	0	0	0	0	0
OTU_264	0	0	0	0	0	0	0.0185174	0	0.00454897	0.00820318	0	0	0.00497661	0	0.00535275	0.00419129	0	0	0	0.00316056	0	0.00757203	0	0	0	0	0.00712801	0	0	0	0	0	0	0	0	0.00408063	0.0842924	0.336479	0.034334	0	0.0306825	0.0250646	0.0930947	0	0.0337349	0.0958405	0.0600137	0	0
OTU_1530	0.00232466	0	0	0	0	0	0.00154311	0.0108452	0.00682345	0	0	0.0119725	0.00995322	0	0.0107055	0	0	0	0	0	0	0.00757203	0	0	0	0	0	0.00397994	0	0	0	0	0	0	0	0.00408063	0.0680823	0.117036	0.0257505	0	0	0	0.162916	0.0979504	0.0915663	0.172513	0	0	0
OTU_161	0.536997	0.533686	0.509574	0.00543872	0.00511893	0.00802847	0	0	0	0	0.00423657	0	0.0024883	0.00281484	0	0	0	0	0	0	0	0.00378601	0	0	0.0143431	0	0.022572	0	0	0	0	0	0	0.0122469	0	0.00408063	0	0	0	0	0	0	0	0	0	0	0	0	0
OTU_407	0.441686	0.177015	0.238226	0.077955	0.131386	0.181979	0.0108018	0.0054226	0.00909794	0	0	0	0	0.00281484	0	0	0	0	0.00501354	0	0	0	0	0	0	0.00119874	0.01188	0	0.00722126	0	0	0	0	0.0040823	0	0.00816127	0	0	0	0	0	0	0.0372379	0	0	0.0127787	0	0	0
OTU_254	0.00697399	0.00264201	0.00127393	0.00181291	0.00511893	0.00802847	0.00154311	0.00361507	0.00682345	0	0	0	0.0024883	0	0	0.00419129	0	0.0123635	0.0100271	0	0	0.00378601	0	0.00408965	0	0	0.016632	0	0	0	0	0	0	0	0	0	0.106987	0.058518	0.017167	0.00241278	0.00575297	0.0154244	0.114041	0.0342826	0.0337349	0.0894512	0	0.022191	0
OTU_187	0	0	0	0.00181291	0.0136505	0.0107046	0	0	0	0	0.00423657	0	0	0	0	0	0	0	0.0150406	0	0	0	0.0408959	0	0	0	0	0	0	0	0.00505	0	0	0	0	0	0	0	0.0278964	0	0	0	0.0302558	0	0.00963855	0	0	0	0
OTU_481	0	0	0	0.00181291	0.00682524	0.00535232	0	0.0162678	0.00454897	0.00820318	0	0	0.00746491	0	0	0	0	0	0	0	0	0	0	0	0.0143431	0	0.00831601	0	0	0	0	0	0	0	0	0.00408063	0.0875344	0.058518	0	0.00482556	0.0306825	0.0115683	0.0395652	0.0195901	0.101205	0.127787	0	0	0.0227251
OTU_376	0.130181	0.113606	0.076436	0.335388	0.303723	0.294377	0	0	0	0.00164064	0	0.00299312	0.0024883	0	0	0	0	0	0	0	0	0.0265021	0	0.00408965	0	0	0.01782	0	0	0	0.00757499	0	0	0	0	0	0	0	0	0	0	0	0	0	0	0	0	0	0
OTU_188	0	0	0	0	0	0	0	0.00903767	0	0	0	0	0.0149298	0	0.021411	0	0	0	0	0	0	0	0	0	0	0	0.00594001	0	0.00722126	0.00187896	0.002525	0	0	0	0	0	0	0	0	0	0	0	0.04422	0.00244876	0.0819277	0.10223	0	0	0
OTU_413	0	0.00264201	0.00127393	0.00543872	0.0119442	0	0	0.027113	0	0.00164064	0	0	0	0	0	0	0	0	0	0	0	0	0	0	0	0	0.032076	0.00198997	0	0	0	0	0	0	0	0	0	0	0	0	0	0	0	0	0	0.0127787	0	0	0
OTU_177	0	0	0	0	0	0	0	0	0	0.0213283	0.00635485	0	0	0.00281484	0	0.00838258	0	0.00824232	0	0	0	0	0	0.00817929	0	0	0	0	0	0	0.00505	0	0	0	0	0	0.0129681	0.0365738	0	0	0.0421884	0.0134963	0.0628389	0.00734628	0	0	1.86043	0.081367	0.188293
OTU_28	0.00232466	0	0	0	0	0.00535232	0	0.00180753	0	0	0	0	0	0	0	0.0125739	0	0	0.00501354	0	0	0	0	0	0	0	0	0	0	0	0	0	0	0.0081646	0	0.0326451	0	0	0	0.00241278	0.0210942	0	0	0.0122438	0	0	0	0	0
OTU_18801	0	0	0	0	0	0.00267616	0	0	0.00454897	0	0	0	0	0	0.00535275	0.00419129	0	0	0	0	0	0	0	0	0.0191241	0	0.001188	0.00795988	0.00722126	0	0.0101	0	0	0	0	0	0	0	0	0	0	0	0.0349105	0	0	0	0	0	0.00324644
OTU_304	0	0.00528402	0	0	0.00341262	0	0	0	0.00682345	0	0	0	0	0	0.0160582	0	0	0	0	0.00316056	0	0	0	0	0	0	0.010692	0.00198997	0.00722126	0	0.0101	0	0	0	0.00328084	0	0	0.256016	0	0	0	0.0269926	0.0372379	0	0	0.0958405	0	0	0.0649287
OTU_569	0.020922	0.015852	0.00891754	0.00181291	0.00341262	0.00267616	0	0.0289205	0.00909794	0.00164064	0	0	0	0	0	0	0	0	0	0	0	0	0	0	0	0	0.00712801	0	0.0108319	0	0	0.00145526	0	0	0	0	0	0	0	0	0	0	0	0	0	0	0	0	0
OTU_62	0.00929865	0.01321	0.00509574	0	0.00170631	0	0	0	0.00454897	0	0	0	0	0	0.0160582	0	0	0	0.00501354	0	0	0	0	0	0	0	0.002376	0	0.0180531	0.00187896	0.0101	0	0	0	0	0	0	0.0438885	0.00429175	0	0.0115059	0.0154244	0	0	0.0433735	0.0830618	0	0.007397	0
OTU_114	0	0.010568	0.00891754	0.406091	0.184281	0.190007	0	0.0054226	0.00909794	0	0	0	0	0	0.0107055	0.00419129	0	0	0	0	0	0.00378601	0	0.00817929	0	0	0	0.00198997	0.00722126	0.00187896	0.002525	0	0	0	0	0	0.346896	0.4462	0.218879	0	0.0402708	0.0674816	0.0768031	0.0269364	0.221687	0.434477	0.055727	0	0.204526
OTU_71	0	0	0	0	0.00341262	0	0	0	0.00454897	0	0	0	0	0	0.0107055	0.00419129	0	0	0	0.00316056	0	0	0	0	0	0	0.00831601	0.00397994	0.0144425	0	0.00505	0	0	0	0	0	0	0.124351	0	0	0	0	0.0116368	0.00979504	0	0.00638937	0	0	0
OTU_236	0.00232466	0.00264201	0.00509574	0	0.00170631	0.00802847	0	0.00180753	0.0181959	0	0	0.00299312	0	0	0.0160582	0	0	0	0	0	0	0	0	0	0	0	0.00475201	0	0	0.00187896	0	0	0	0	0	0.00816127	0.197763	0.124351	0	0	0.00191766	0.0231365	0.125678	0.0440777	0.0626506	0.166124	0	0.192322	0
OTU_3022	0	0.00264201	0	0.00543872	0.139917	0.521851	0.00617246	0	0	0	0	0	0	0.0112594	0.00535275	0	0	0	0	0	0	0	0.00629168	0	0	0	0.020196	0	0	0	0	0	0	0	0	0.00408063	0	0	0	0	0	0	0	0.0171413	0.00481928	0	0.0428669	0	0
OTU_414	0.00232466	0.00264201	0.00127393	0.00181291	0.00170631	0.00802847	0.0277761	0	0	0	0	0	0	0	0.00535275	0	0	0	0	0	0	0	0.0157292	0	0	0	0.001188	0	0	0	0	0	0	0	0.00328084	0	0	0	0	0	0.0172589	0.0269926	0.0558568	0.0244876	0.0915663	0.178902	0	0	0
OTU_1724	0.0255713	0.01321	0.0318484	0.00362582	0.00341262	0	0	0.00903767	0.00909794	0.00492191	0	0	0.0024883	0	0.021411	0	0	0	0	0	0	0	0	0	0	0	0.00594001	0	0	0	0	0	0	0	0	0	0.476576	0.219443	0.113731	0	0.0594473	0.0347048	0.169898	0.203247	0.371084	0.600601	0.0471536	0.177528	0.103886
OTU_9988	0.00232466	0.01321	0.0101915	0.0253807	0.0187694	0.0267616	0	0.00361507	0.00454897	0	0	0	0.0024883	0	0.0107055	0	0	0	0	0	0	0.011358	0	0	0	0	0.00475201	0	0.0108319	0	0	0	0	0	0	0.00408063	0.145891	0.0658328	0	0	0.0421884	0.0327768	0.0139642	0.0293851	0	0.236407	0.107167	0	0.0194786
OTU_108	0.785736	1.01982	1.8281	0.077955	0.102379	0.107046	0	0.00723014	0.00227448	0.00656254	0.0169463	0.00598623	0	0	0	0.00419129	0	0	0	0.00316056	0	0	0	0	0	0	0.002376	0	0	0	0	0.00291053	0	0	0	0	0	0.0219443	0	0	0	0	0.00232737	0	0	0	0	0	0
OTU_500	0	0	0	0.00362582	0	0	0	0	0	0	0	0	0	0	0.0107055	0	0	0	0	0.00316056	0	0	0	0	0.00478103	0.00599369	0.019008	0	0.00722126	0	0	0	0	0	0	0	0.123197	0.0658328	0	0	0.00767062	0.0115683	0.04422	0	0	0.0894512	0	0	0
OTU_367	0	0.00528402	0	0	0	0.00267616	0	0	0	0	0	0	0	0	0	0	0	0.00412116	0	0	0	0	0	0	0.0143431	0	0.02376	0	0	0	0	0	0.00321812	0	0.00328084	0	0.0259361	0.0512033	0	0	0.0172589	0.102186	0.0977494	0.071014	0.0433735	0.242796	0	0	0
OTU_372	0	0	0	0	0	0	0	0.00361507	0.00454897	0	0	0	0.0223947	0.00281484	0	0	0	0	0	0	0	0.00757203	0	0	0	0	0.001188	0	0	0	0	0	0	0	0	0.00408063	0.0486302	0.058518	0	0	0	0.00964023	0.109386	0.0734628	0.149398	0.293911	0	0	0
OTU_410	0	0.00264201	0.00127393	0	0.00511893	0.00535232	0	0	0	0	0	0	0.0024883	0	0	0	0	0	0	0	0	0	0	0	0.0286862	0	0.002376	0	0.00722126	0	0	0	0	0	0	0.00408063	0.181553	0.329164	0	0	0	0	0.0558568	0.0906041	0.0771084	0.223628	0	0.170131	0
OTU_251	0	0	0	0.00362582	0.0102379	0.0133808	0	0.0126527	0	0	0	0	0	0	0	0	0	0.00412116	0	0	0	0	0	0	0	0	0.019008	0	0.00722126	0	0	0	0	0	0	0	0	0.00731475	0	0	0	0.00578414	0.025601	0	0	0.0383362	0	0	0
OTU_238	0.743892	0.760898	0.817866	0.0616389	0.0597208	0.0776086	0	0.00180753	0	0	0	0.00299312	0	0	0	0	0.0119175	0	0	0	0	0	0	0	0	0	0.00831601	0	0	0	0	0	0.00965437	0.0040823	0	0.00408063	0	0	0	0.00241278	0	0	0	0.00244876	0	0	0	0	0
OTU_151	0	0	0	0.00725163	0.0153568	0.00267616	0	0	0.00454897	0	0	0.00299312	0	0	0	0.00838258	0	0	0.00501354	0	0	0	0	0	0.00956206	0	0.003564	0.00795988	0	0	0	0	0	0	0	0	0.0486302	0.256016	0.0429175	0	0.0402708	0.00385609	0.0395652	0.0489752	0.110843	0.287522	0	0.244101	0.0227251
OTU_435	0.00464932	0	0.00127393	0.0870196	0.11091	0.141836	0.0262329	0	0	0	0	0	0	0	0.00535275	0	0	0	0	0	0	0	0	0	0.00478103	0	0.003564	0	0	0	0	0.00145526	0	0	0	0	0	0	0	0	0	0	0	0	0	0	0	0	0
OTU_1187	0.148778	0.15852	0.166885	0.0163162	0.0153568	0.0240854	0	0	0.00454897	0	0	0	0.00995322	0	0.00535275	0	0	0	0	0	0	0	0	0	0.00478103	0	0.016632	0	0	0	0	0	0	0	0	0	0	0.0658328	0	0	0.0134236	0.00578414	0.0349105	0.00489752	0.0192771	0.146955	0.0257202	0	0
OTU_207	0.00232466	0	0.00509574	0	0.00170631	0.00267616	0	0.00903767	0	0	0	0	0	0	0.00535275	0	0	0	0.00501354	0	0	0	0	0	0	0	0.00831601	0.0119398	0	0	0	0.00145526	0	0	0	0	0.0194521	0	0	0.00965111	0.0230119	0.0520572	0.08844	0.0391802	0.0578313	0.191681	0	0	0.0162322
OTU_343	0	0	0	0.019942	0.0426577	0.0321139	0	0	0.00227448	0	0	0	0	0	0	0.00419129	0	0.00412116	0	0	0	0	0	0	0	0	0.001188	0	0.028885	0	0	0	0	0	0	0	0	0	0	0	0	0.0154244	0	0	0	0	0	0	0
OTU_1254	0.00697399	0.010568	0.00509574	0	0.00170631	0.00267616	0.0354916	0.00180753	0.00227448	0	0	0	0	0	0	0	0	0	0	0	0	0	0	0	0	0	0	0	0	0	0	0	0	0	0	0	0	0	0	0	0	0	0	0	0	0.0127787	0	0	0
OTU_600	0	0.00792602	0.00127393	0.0145033	0.0375388	0.0133808	0	0	0	0.0164064	0	0	0.00497661	0	0	0	0	0	0	0	0	0	0	0.00817929	0	0	0.00712801	0.00198997	0	0	0	0	0	0	0	0	0	0	0.0321882	0	0	0	0	0	0.0240964	0	0	0	0
OTU_110	0.00697399	0.00264201	0.00509574	0.00906454	0.0102379	0.0133808	0.00154311	0.00361507	0.00454897	0	0	0.00299312	0.00497661	0	0	0	0	0	0	0	0.0030115	0.011358	0	0	0	0	0.00594001	0	0	0	0	0	0	0	0	0	0.596531	0.826567	0.173816	0.168894	0.0862945	0.23715	0.274629	0.154272	0.154217	0.773114	0.055727	0.44382	0.23699
OTU_149	0.234791	0.430647	0.333771	1.14032	1.30874	1.55217	0	0	0	0.00164064	0.00211829	0.00299312	0.00995322	0	0	0	0	0	0	0	0	0	0	0.00408965	0	0	0	0	0	0	0	0	0.00321812	0	0.0131234	0	0	0	0	0	0.00958828	0.00964023	0	0	0	0	0	0	0
OTU_411	0	0	0	0	0	0	0	0.00180753	0.0113724	0	0	0	0.0024883	0	0.00535275	0.00419129	0	0	0	0	0	0	0	0	0	0	0	0.00795988	0	0.00187896	0	0.00145526	0	0	0	0	0.0389042	0.0146295	0	0.00482556	0	0.00385609	0.0791305	0.00979504	0.0192771	0.0255575	0	0	0
OTU_293	0	0	0	0.00362582	0.00170631	0	0	0.00361507	0	0	0	0	0.00497661	0	0	0	0	0	0	0.00316056	0	0	0	0.00817929	0	0	0	0	0.0144425	0.00187896	0	0	0	0	0	0	0.0875344	0.0365738	0	0	0	0.0115683	0.202481	0.0685653	0.0433735	0.140566	0	0	0
OTU_14307	0	0	0	0.00181291	0	0.00267616	0	0	0	0	0	0	0	0	0.0107055	0	0	0	0	0	0	0.0151441	0	0	0	0	0.00475201	0	0	0.00563687	0	0	0	0	0	0	0.178311	0.0658328	0	0	0.0249295	0.044345	0.0628389	0.0318339	0.0337349	0.166124	0	0	0
OTU_203	0.00464932	0.00264201	0.00254787	0	0.00170631	0	0	0	0.0113724	0.0164064	0	0	0	0	0	0	0	0	0	0	0	0	0	0	0	0	0	0	0	0	0	0	0	0	0	0.00816127	0.0551143	0	0	0	0	0.0115683	0.0768031	0.0244876	0.0674699	0.134177	0	0	0
OTU_297	0	0	0.00127393	0	0	0	0.00462934	0	0	0.00492191	0	0	0	0	0	0	0	0	0	0	0	0	0	0	0	0	0.001188	0	0.00361063	0.0112737	0.0101	0	0	0	0	0	0.0259361	0.029259	0.0536469	0.101337	0	0	0.0162916	0	0	0.0575043	1.23885	0	0
OTU_436	0	0	0	0	0.00170631	0.00535232	0	0	0.00227448	0	0	0	0	0	0.0267637	0	0	0.00412116	0	0	0	0	0	0	0	0	0.001188	0	0	0	0	0	0	0	0	0	0.152375	0.0658328	0	0.00241278	0.00575297	0.00385609	0.109386	0.0293851	0.101205	0.146955	0	0	0
OTU_2649	0.00232466	0.0951123	0.0484095	0	0	0.00267616	0.0277761	0	0	0	0	0	0	0	0	0	0.00397251	0	0	0	0	0	0	0	0	0	0	0	0	0	0.002525	0	0	0	0	0	0	0	0	0	0	0	0	0	0	0	0	0	0
OTU_311	0	0	0	0	0.00170631	0	0	0	0	0	0	0	0.00746491	0	0	0	0	0.0206058	0	0	0	0	0	0	0	0	0.00594001	0	0	0	0	0	0	0	0	0	0.0940185	0	0	0	0.00383531	0	0.0814579	0.0465264	0.0385542	0.127787	0	0.051779	0.0389572
OTU_337	0.00232466	0	0.00254787	0	0.00170631	0.00267616	0	0	0	0	0	0	0	0	0.0107055	0	0	0	0.00501354	0	0	0	0	0	0	0	0.015444	0	0	0.00187896	0	0	0	0	0	0	0	0.0731475	0	0.0265406	0	0	0.0116368	0.0220388	0.0578313	0.0511149	0	0	0.0194786
OTU_117	0	0	0.0140133	0.121465	0.259359	0.0374662	0	0	0.00682345	0	0	0	0	0	0	0	0	0	0	0	0	0	0	0	0	0	0.002376	0.00397994	0	0	0.017675	0	0	0	0	0	0.0356622	0.0219443	0	0	0.0134236	0	0	0.0244876	0.00481928	0.0575043	0	0.007397	0
OTU_292	0	0	0	0	0	0	0	0	0	0	0	0	0	0	0.021411	0	0	0.00412116	0	0	0	0	0	0	0	0	0.002376	0.00198997	0	0	0	0	0	0	0	0	0	0.0219443	0	0	0	0	0	0	0	0.0191681	0	0	0
OTU_313	0.020922	0.01321	0.00636967	0.019942	0.0443641	0.0267616	0	0.0126527	0	0	0	0	0	0	0.0107055	0	0	0	0	0	0	0	0	0	0	0	0.002376	0	0	0	0	0	0	0.0040823	0	0	0	0	0	0	0	0	0	0	0	0	0	0	0
OTU_106	0	0	0	0	0.00170631	0	0	0	0	0	0	0	0	0	0.00535275	0	0	0	0.0150406	0	0	0	0	0	0	0	0.001188	0	0	0	0	0	0	0.0040823	0	0.00408063	0.106987	0	0.225317	0	0	0	0.141969	0.0244876	0	0	0	0	0.477226
OTU_350	0.00232466	0	0.00127393	0	0	0.00267616	0	0	0	0.00164064	0	0	0.00497661	0	0	0	0	0	0	0	0	0.0227161	0	0	0	0	0	0	0	0	0	0	0	0	0	0	0.0356622	0	0	0	0	0.0154244	0.0209463	0.051424	0.0722892	0.0830618	0	0	0
OTU_198	1.79231	1.51387	1.2803	0.36802	0.392451	0.497765	0.00154311	0	0	0	0.00211829	0	0	0	0	0	0	0	0	0	0	0.00757203	0	0.00408965	0	0	0	0	0	0	0.002525	0	0.00321812	0.0081646	0	0	0.0162101	0	0	0	0	0	0	0	0	0	0	0	0.00973931
OTU_590	0	0	0	0	0	0	0	0	0	0	0	0.00299312	0	0	0.00535275	0	0	0	0.0150406	0	0	0	0	0	0	0	0	0	0	0	0.002525	0	0.00321812	0	0	0	0	0	0	0	0.0441061	0.0501292	0.0372379	0.0416289	0.0337349	0.0191681	0	0	0
OTU_346	0	0	0	0	0.00170631	0	0	0	0.00682345	0	0	0	0.00497661	0	0	0	0	0	0	0	0	0.0151441	0	0	0	0	0.001188	0	0	0	0	0	0	0	0	0	0.0486302	0	0.0300423	0	0	0	0	0.0465264	0.053012	0.0447256	0	0	0
OTU_2000	0	0	0	0.208484	0.155274	0.321139	0	0	0	0	0	0	0	0	0.0160582	0	0	0	0	0	0	0	0	0	0	0	0.001188	0	0	0	0	0	0	0.0040823	0.00656168	0	0	0	0	0	0	0	0	0	0	0	0	0	0
OTU_204	0.00232466	0.00528402	0.00254787	0.652647	0.740539	0.698477	0	0.00180753	0	0.00164064	0	0	0.00497661	0	0	0	0	0	0	0	0	0	0	0.0122689	0	0	0	0	0	0	0	0.00291053	0	0.0040823	0	0	0	0.029259	0	0	0	0	0	0	0	0	0	0	0
OTU_324	0	0	0	0	0.00511893	0.00267616	0	0	0.00454897	0	0	0	0	0	0	0	0	0	0	0.00316056	0	0	0	0	0	0	0.01782	0.00198997	0	0	0	0	0	0	0	0	0	0	0	0	0	0	0	0	0.00963855	0	0	0	0
OTU_1036	0.0185973	0.0237781	0.00636967	0.00181291	0.0153568	0.00535232	0.00617246	0	0	0	0	0	0	0	0.0160582	0	0	0	0	0	0	0	0	0	0	0	0.00475201	0	0	0	0	0	0	0	0	0	0	0	0	0	0	0	0.025601	0	0	0	0	0	0
OTU_197	1.31576	1.78864	1.65994	0.190355	0.209876	0.251559	0	0	0	0	0.00635485	0	0	0	0	0	0	0	0	0	0	0.00378601	0	0	0.00478103	0	0	0	0	0	0	0.00145526	0.00643625	0	0	0.00408063	0	0	0	0	0	0	0	0	0	0	0	0	0
OTU_966	0	0	0.00127393	0	0	0.00535232	0	0	0.00454897	0.0131251	0	0	0	0	0	0	0	0	0	0	0	0	0	0	0	0	0.002376	0	0	0	0	0	0.00643625	0	0	0	0	0	0	0	0	0	0	0	0	0	0	0	0
OTU_4538	0	0	0	0	0	0	0	0	0	0	0	0	0.00497661	0	0	0	0	0	0	0	0	0	0	0	0	0.00479496	0	0	0	0	0.0101	0	0	0	0	0.00408063	0.0486302	0	0	0	0	0	0.0279284	0.00244876	0.0337349	0.10223	0	0	0
OTU_302	0.0371946	0.0184941	0.0254787	0.0108774	0.00511893	0.00802847	0	0.00180753	0	0	0	0	0	0	0	0	0	0	0	0	0	0	0	0	0	0	0.002376	0	0.00722126	0	0	0	0	0.0122469	0	0	0	0	0	0	0	0	0	0	0	0	0	0	0
OTU_463	0.00697399	0.0449141	0.0203829	0	0	0.0240854	0	0	0.00227448	0.018047	0	0	0	0.00281484	0	0	0	0	0	0	0	0	0	0	0	0	0	0	0	0	0	0	0	0	0	0	0	0	0	0	0	0	0	0	0	0	0.0471536	0	0
OTU_301	0	0	0	0	0	0	0	0	0	0	0	0	0	0	0.00535275	0	0	0	0	0	0	0	0	0.00817929	0	0	0	0.00596991	0.00361063	0	0	0	0	0	0	0	0	0.0438885	0	0	0	0	0	0	0	0	0	0	0
OTU_354	0.0511426	0.0739762	0.0789839	0.369833	0.39757	0.347901	0	0	0	0	0.00211829	0	0.0024883	0	0	0	0	0	0	0	0	0.00378601	0	0.00817929	0	0	0	0	0	0	0	0	0.00321812	0	0.00328084	0	0	0.0365738	0	0	0	0.0289207	0	0	0.00481928	0.0191681	0	0	0
OTU_303	0	0	0	0	0	0.00267616	0	0	0	0	0	0	0.00746491	0	0	0	0	0	0	0	0	0	0	0	0	0	0.003564	0	0	0	0.0101	0.00145526	0	0	0	0	0.0194521	0.0365738	0.0278964	0	0	0	0.0674937	0	0.0385542	0.0830618	0	0.088764	0
OTU_137	1.54358	2.20872	1.25737	0.0453227	0.0733713	0.144513	0	0	0	0	0.00635485	0	0	0	0	0	0	0	0	0	0	0	0	0	0	0	0	0	0	0	0	0	0.0160906	0	0	0	0	0	0	0	0	0	0	0	0.0240964	0	0	0	0
OTU_926	0	0.00264201	0.00127393	0.00362582	0.0528956	0.152541	0	0.00180753	0.00227448	0	0	0	0	0.00281484	0	0	0	0	0	0	0	0	0	0	0.00478103	0	0.010692	0	0	0	0	0	0	0	0	0	0	0.0365738	0	0	0	0	0.0465473	0	0	0	0	0	0.0324644
OTU_13540	0.00929865	0.01321	0.0114654	0.00181291	0.0102379	0.00535232	0	0.00723014	0	0	0	0	0	0	0	0	0	0	0.0100271	0	0	0	0	0	0.00478103	0	0	0	0	0	0	0	0	0	0	0	0	0.117036	0	0.00241278	0	0.00192805	0.00930947	0	0.0433735	0.0447256	0	0	0
OTU_570	0.0790385	0.0528402	0.0433138	0.103336	0.102379	0.115075	0	0	0	0	0	0	0	0	0	0	0	0	0	0	0	0.00378601	0	0	0	0	0.010692	0	0	0	0	0	0	0.0040823	0.00328084	0	0	0	0	0	0	0	0	0	0	0	0	0	0
OTU_259	0.290583	0.171731	0.160516	0.21211	0.213289	0.227473	0	0	0	0	0	0	0	0	0	0	0.00794502	0	0	0	0	0.00378601	0	0	0	0	0.002376	0	0	0	0.00757499	0	0	0	0	0	0	0	0	0	0	0	0	0.0122438	0	0	0	0	0
OTU_1574	0.27431	0.179657	0.207651	0.00181291	0.00853155	0.00267616	0	0	0.00227448	0	0	0	0	0	0	0	0	0	0	0	0	0	0	0	0	0	0	0	0	0	0.012625	0	0.00321812	0	0.00328084	0	0	0	0	0	0	0	0	0	0.00963855	0.0511149	0	0	0
OTU_625	0	0	0	0	0.00170631	0.00267616	0	0	0	0	0	0	0	0	0.0107055	0	0	0.00412116	0	0	0	0	0	0.00408965	0	0	0.002376	0	0	0	0	0	0	0	0	0	0.178311	0.0658328	0	0	0.0153412	0.00771218	0.0418926	0.0318339	0.0240964	0.0255575	0	0.14794	0.0324644
OTU_19506	2.82446	0.56539	0.984751	0.0271936	0.027301	0.0267616	0	0	0	0	0.00423657	0	0	0	0	0	0	0	0	0	0	0.00378601	0	0	0	0	0	0	0	0	0	0	0.0128725	0	0	0	0	0	0	0	0	0	0.0279284	0.0195901	0	0.0191681	0	0	0
OTU_489	0.00929865	0.015852	0.0305744	0.0344453	0.0511893	0.0240854	0	0	0	0	0	0	0	0	0	0	0	0	0	0	0	0.0151441	0	0.00408965	0	0	0.001188	0	0	0	0	0	0	0	0	0	0	0.0731475	0	0.00241278	0	0	0.00465473	0	0	0	0.0128601	0	0
OTU_157	0.0232466	0.015852	0.0267526	1.4884	2.0561	1.60302	0	0	0	0.00164064	0	0	0.0024883	0	0	0	0	0	0	0	0	0	0	0.00408965	0	0	0.002376	0.00198997	0	0	0	0	0	0	0.00656168	0	0	0.00731475	0.0493552	0	0.0287648	0	0	0	0	0	0	0	0
OTU_461	0	0	0.00127393	0.270123	0.271303	0.24353	0	0	0	0	0	0	0.00497661	0	0	0	0	0	0	0	0	0	0	0.00817929	0	0	0.00594001	0	0	0	0	0	0	0	0	0	0	0	0	0	0	0	0	0	0	0	0	0	0
OTU_13988	0.58349	1.03303	0.870097	0.1124	0.155274	0.155217	0	0	0	0	0.00211829	0	0	0	0	0	0	0	0	0	0	0	0	0	0	0	0	0	0	0	0.002525	0.00145526	0.0128725	0	0	0	0	0	0	0	0	0	0	0	0	0	0	0	0
OTU_1195	0.00929865	0.015852	0.0038218	0.00362582	0.00511893	0.00267616	0.00617246	0.00180753	0	0	0	0	0	0	0	0	0	0	0	0	0	0	0	0	0	0	0.001188	0	0.00722126	0	0.002525	0	0	0	0	0	0	0	0	0	0	0	0	0	0	0	0	0	0
OTU_8444	0	0	0	0	0	0	0	0.0054226	0	0	0	0	0	0	0.00535275	0	0	0	0	0	0	0	0	0	0	0	0	0.00198997	0.00361063	0	0.002525	0	0	0	0	0	0	0	0	0	0.00575297	0	0.00232737	0	0.00963855	0.0255575	0	0	0
OTU_345	0	0	0	0.0181291	0.0358325	0.0160569	0	0	0	0	0	0	0	0	0	0	0	0	0	0.00316056	0	0	0	0	0	0	0.015444	0	0	0	0	0	0	0	0	0	0	0.0658328	0	0	0.0191766	0.00771218	0.025601	0.00979504	0	0	0	0	0
OTU_5556	0.00232466	0.00264201	0.00127393	0	0.00170631	0	0	0.00903767	0	0.00820318	0	0	0	0	0	0	0	0	0	0	0	0	0	0	0	0	0.001188	0	0	0	0	0	0	0	0	0	0	0.00731475	0	0	0	0	0.00232737	0	0.00963855	0	0	0	0
OTU_2011	0.00697399	0.1321	0.0420398	0	0	0	0	0	0	0	0	0	0	0	0	0	0	0	0	0	0	0	0	0	0.00478103	0	0.00712801	0	0	0	0	0	0.00643625	0	0	0	0	0	0	0	0	0	0	0	0	0	0	0	0
OTU_129	0	0	0	0	0	0	0	0	0.00454897	0	0	0	0	0	0	0	0	0	0	0.00632111	0	0	0	0	0	0	0.003564	0	0	0	0.002525	0	0	0	0	0	0	0	0	0	0	0	0	0	0	0	0	0	0
OTU_1337	0.127856	0.0819022	0.057327	0.00181291	0.00170631	0.00802847	0	0	0	0	0	0	0	0	0	0	0	0	0	0	0	0.00378601	0	0	0	0	0.00831601	0	0	0	0	0	0	0	0	0.00408063	0	0	0	0	0	0	0	0	0	0	0	0	0
OTU_272	0.292907	0.335535	0.301922	0.259246	0.399277	0.417481	0	0	0	0	0.00847314	0	0	0	0	0	0	0	0	0	0	0.00378601	0	0	0	0	0.002376	0	0	0	0	0.00145526	0	0	0	0	0	0	0	0	0	0	0	0	0	0	0	0	0
OTU_860	0.141804	0.327609	0.250965	0.00362582	0.0136505	0.00535232	0	0	0	0	0	0	0	0	0	0	0	0	0	0	0	0.00378601	0	0	0.00478103	0	0.00712801	0	0	0	0	0	0	0	0	0	0	0	0	0	0	0	0	0	0	0	0	0	0
OTU_1520	0.0999605	0.0422721	0.0254787	0.00543872	0.00682524	0.00802847	0	0	0	0	0	0	0	0	0.0107055	0	0	0	0	0	0	0	0	0	0	0	0.00475201	0	0	0	0	0	0	0	0	0	0	0	0	0	0	0	0	0	0	0	0	0	0
OTU_275	0	0	0	0	0	0	0	0.00361507	0	0	0	0	0	0	0.00535275	0	0	0	0	0	0	0	0	0	0	0	0	0.00596991	0	0	0	0	0	0	0	0	0	0	0	0	0	0	0	0	0	0	0	0.14794	0
OTU_366	0.00232466	0	0.00127393	0.00725163	0.022182	0.0240854	0	0	0	0	0	0	0.0024883	0	0.00535275	0	0	0	0	0	0	0	0	0	0	0	0.00475201	0.00198997	0	0	0	0	0	0	0	0	0	0.029259	0	0.0193022	0.00191766	0.00192805	0.0209463	0.0195901	0	0	0	0	0
OTU_152	0	0	0	0	0	0	0.00154311	0	0	0	0	0	0	0	0	0	0	0.0123635	0	0	0	0	0	0	0	0	0	0	0	0	0	0	0	0	0	0	0	0	0	0	0	0.00192805	0	0	0	0	0	0	0
OTU_1253	0.00929865	0.00792602	0.0165611	0.00543872	0.0170631	0.0214093	0	0.00180753	0.00227448	0	0	0	0	0	0	0	0	0	0.00501354	0	0	0	0	0	0	0	0.00475201	0	0	0	0	0	0	0	0	0	0	0	0	0	0.00191766	0	0	0.00244876	0	0	0	0	0
OTU_9331	0.013948	0.00264201	0.0114654	0.157723	0.121148	0.181979	0	0	0	0	0	0	0	0	0.00535275	0	0	0	0	0	0	0	0	0.00408965	0	0	0	0	0	0	0	0	0	0.0040823	0	0	0	0	0	0	0	0	0	0	0	0	0	0	0
OTU_1247	0.0302206	0.0317041	0.0114654	0.0126904	0.0119442	0.0133808	0	0.00180753	0.00682345	0	0	0	0	0	0	0	0	0	0	0	0	0	0	0	0	0	0.00475201	0	0	0	0	0	0	0	0	0	0	0	0	0.0120639	0.00575297	0	0	0.00244876	0	0	0	0	0
OTU_355	0.118558	0.0924703	0.0713403	0.00906454	0.00511893	0.00267616	0	0	0	0	0	0	0	0	0.0107055	0	0	0	0	0	0	0	0	0	0	0	0	0	0	0	0.002525	0	0	0	0	0	0	0	0	0	0	0	0	0	0	0	0	0	0
OTU_565	0	0	0	0	0	0	0	0	0	0	0	0	0.00746491	0	0.00535275	0	0	0	0	0	0	0	0	0	0	0	0	0	0	0	0	0	0	0	0	0	0.171827	0	0	0.08686	0.0230119	0	0.04422	0.0440777	0.168675	0.166124	0	0	0
OTU_10338	0	0	0	0.0326323	0.0409514	0.066904	0	0	0.00227448	0	0	0	0	0	0.00535275	0	0	0	0	0	0	0	0	0	0	0	0.001188	0.00397994	0	0	0	0	0	0	0	0	0.249635	0.460829	0.0922727	0	0	0.0192805	0	0.0342826	0.106024	0.115009	0	0	0.103886
OTU_92	0	0	0.00254787	0	0	0	0	0	0	0	0	0	0.00497661	0	0	0	0	0	0	0	0	0.00378601	0	0	0	0	0	0.00198997	0	0.00187896	0	0	0	0	0	0	0	0	0	0	0	0	0	0	0	0	0	0	0
OTU_429	0.23944	0.169089	0.341414	0.0580131	0.0375388	0.115075	0	0	0	0	0.00423657	0.00299312	0	0	0	0	0	0	0	0	0	0	0	0	0.00478103	0	0	0	0	0	0	0	0	0	0	0	0	0	0	0	0	0	0	0	0	0.00638937	0	0	0
OTU_793	0	0	0	0.00362582	0.0102379	0.00267616	0	0.00180753	0	0	0	0	0	0	0	0	0	0	0	0	0	0	0	0	0	0	0.00950401	0	0	0	0	0	0	0	0	0	0	0.0438885	0	0	0	0	0	0	0	0	0	0	0
OTU_190	0	0	0	0	0	0	0	0	0	0	0	0	0	0	0.00535275	0	0	0	0	0	0	0	0	0	0	0	0.00594001	0	0	0	0	0	0	0	0	0	0	0	0	0	0	0	0	0	0	0	0	0	0
OTU_18837	0.00464932	0.010568	0.00636967	0.0290065	0.0409514	0.050847	0.00771557	0	0	0	0	0	0	0	0	0	0	0	0	0	0	0	0	0	0	0	0.003564	0	0	0	0	0	0	0	0	0	0	0.0146295	0	0	0	0	0	0	0	0	0	0	0
OTU_230	0.481205	0.517834	0.500656	0.25562	0.283247	0.19536	0	0	0	0	0	0	0	0	0	0	0	0	0	0	0	0	0	0	0	0	0.003564	0	0	0	0	0	0.00321812	0.0040823	0	0	0	0	0	0	0	0	0	0	0	0	0	0	0
OTU_6303	0	0	0	0	0	0.00267616	0	0	0	0	0	0	0	0	0.0107055	0	0	0	0	0	0	0	0	0	0	0	0	0	0	0	0	0	0	0	0	0	0	0	0	0	0	0	0	0	0.0144578	0.0383362	0	0	0
OTU_14231	0.355673	0.214003	0.327401	0.0326323	0.0136505	0.0160569	0	0	0	0	0.00211829	0	0	0	0	0	0	0	0	0	0	0	0	0	0	0	0	0	0	0	0.00505	0	0.00321812	0	0	0	0.246393	0.131666	0	0	0	0.0192805	0.12335	0.00979504	0.053012	0.281132	0	0	0
OTU_930	0	0	0.0038218	0.00181291	0.00341262	0.0214093	0	0	0	0	0	0	0	0	0	0	0	0	0	0	0	0	0.00629168	0	0	0	0	0	0	0	0	0	0	0	0	0.00408063	0	0	0	0	0	0	0	0	0	0.00638937	0	0	0
OTU_1705	0.00697399	0.0237781	0.0114654	0.0126904	0.0102379	0.0107046	0	0	0	0	0	0	0	0	0	0	0.00397251	0	0	0.00632111	0	0	0	0	0	0	0	0	0	0	0	0	0	0	0	0	0	0	0	0.0844472	0.0191766	0	0	0	0	0	0	0	0
OTU_3444	0	0	0	0	0	0	0	0	0	0	0	0	0	0	0	0	0	0	0	0	0	0	0	0	0.00478103	0	0	0	0	0	0	0	0	0	0	0.00408063	0.00648403	0	0	0	0	0	0	0	0	0	0	0	0
OTU_2013	0	0.00264201	0	0	0	0	0	0	0	0	0	0	0	0	0	0	0	0	0	0	0	0	0	0	0	0	0.00475201	0	0	0	0	0	0	0	0	0.00408063	0.0486302	0	0	0	0	0	0	0	0	0.0191681	0	0	0
OTU_328	0	0	0	0.549311	0.63816	0.393395	0	0	0	0	0	0	0.00497661	0	0	0	0	0	0	0	0	0	0	0	0	0	0	0	0	0	0	0	0	0	0.00328084	0	0	0	0	0	0	0	0	0	0	0.00638937	0	0	0
OTU_374	0.509101	0.380449	0.667541	0.0344453	0.0170631	0.0240854	0	0	0	0	0.00423657	0	0	0	0	0	0	0	0	0	0	0.00378601	0	0	0	0	0	0	0	0	0	0	0	0	0	0	0	0	0	0	0	0	0	0	0.00963855	0	0	0	0
OTU_158	0	0	0	0	0	0	0	0	0	0	0	0	0	0	0	0	0	0	0	0	0	0	0	0	0	0	0	0.00397994	0	0.00375791	0	0	0	0	0	0	0	0	0	0	0	0	0	0	0	0	0	0	0
OTU_469	0	0.00528402	0.00127393	0.0906454	0.0767839	0.0802847	0	0	0	0	0	0.00299312	0	0	0	0	0	0	0	0	0	0	0	0	0	0	0	0	0	0	0	0	0	0.0040823	0	0	0	0	0	0	0	0	0	0	0	0	0	0	0
OTU_274	0	0	0	0	0	0	0	0	0	0	0	0	0.00497661	0	0	0	0	0	0	0	0	0	0	0	0	0	0	0.00198997	0	0	0	0	0	0	0	0	0	0	0	0.00241278	0	0	0	0	0	0	0	0	0
OTU_628	0.00232466	0.00792602	0.00509574	0.190355	0.209876	0.297054	0	0	0	0	0	0	0	0	0	0	0	0	0	0	0	0	0	0	0	0	0	0	0	0	0	0	0	0	0.00656168	0	0.00648403	0	0	0	0	0	0	0	0	0	0	0	0
OTU_532	0.0371946	0.0317041	0.0165611	0.152284	0.138211	0.222121	0	0	0	0	0	0.00598623	0	0	0	0	0	0	0	0	0	0	0	0	0	0	0	0	0	0	0	0	0	0	0	0	0	0	0.0128753	0.0554939	0	0	0	0	0	0	0	0	0
OTU_1694	0.013948	0.0422721	0.0140133	0.00181291	0.00341262	0.00267616	0	0	0	0	0	0	0	0	0	0	0	0	0	0	0	0	0	0	0.00478103	0	0.001188	0	0	0	0	0	0	0	0	0	0	0.0219443	0	0	0	0	0	0	0	0	0	0	0
OTU_545	0	0	0	0	0	0	0	0	0	0	0	0	0	0	0	0	0	0	0	0	0	0	0	0	0	0	0.00594001	0	0	0	0	0	0	0	0	0	0	0	0	0	0	0.00385609	0	0.0122438	0.0433735	0.0127787	0	0	0
OTU_400	0.230142	0.134742	0.0929972	0.150471	0.100672	0.0990179	0	0	0	0	0	0	0.0024883	0	0	0	0	0	0	0	0	0	0	0	0	0	0	0	0	0	0	0	0	0	0.00328084	0	0	0	0	0	0	0	0	0	0	0	0	0	0
OTU_672	0.118558	0.208719	0.122298	0	0	0.0107046	0	0	0	0	0.00211829	0	0	0	0	0	0	0	0	0	0	0	0	0	0	0	0	0	0	0	0	0	0.00321812	0	0	0	0	0	0	0	0	0	0	0	0	0	0	0	0
OTU_667	0.00697399	0	0	0.0688905	0.0580145	0.0802847	0	0	0	0	0	0	0	0	0	0	0	0.00412116	0	0	0	0	0	0	0	0	0.001188	0	0	0	0	0	0	0	0	0	0	0	0	0	0	0	0	0	0	0	0	0	0
OTU_353	0	0	0	0	0	0	0	0	0	0	0	0	0	0	0	0	0	0	0	0	0	0.00378601	0	0	0	0	0	0	0	0	0	0.00145526	0	0	0	0	0.0291781	0.0731475	0.118023	0.00241278	0.0345178	0.0347048	0.0605116	0	0.053012	0.0319468	0	0	0.0227251
OTU_621	0.00464932	0.00528402	0.00509574	0.077955	0.0836092	0.149865	0	0	0	0	0	0	0.0024883	0	0	0	0	0	0	0	0	0	0	0	0	0	0	0	0	0	0.002525	0	0	0	0	0	0	0	0	0	0	0	0	0	0	0	0	0.110955	0
OTU_278	0	0	0	0.00181291	0.0102379	0.0107046	0	0	0	0	0	0	0	0	0	0	0	0	0	0	0	0	0	0	0	0	0.001188	0	0.00361063	0	0	0	0	0	0	0	0	0.124351	0	0	0	0.0154244	0.00232737	0	0	0.070283	0	0	0
OTU_604	0.141804	0.0634082	0.0815318	0.0471356	0.0443641	0.0615516	0	0	0	0	0	0	0	0	0	0	0	0	0	0	0	0	0	0	0	0	0.001188	0	0	0	0	0	0	0	0.00328084	0	0	0	0	0	0	0	0	0	0	0	0	0	0
OTU_307	0.0278959	0.015852	0.00891754	0.547498	0.709825	0.821581	0	0	0	0	0	0	0	0	0	0	0	0	0	0	0	0	0	0.00408965	0	0	0	0	0	0	0	0	0	0	0	0	0	0	0	0	0	0	0	0	0	0	0	0	0
OTU_167	0	0	0	0	0	0	0	0	0	0	0	0	0	0	0	0	0	0	0	0	0	0	0	0	0	0	0	0	0	0.00375791	0	0	0	0	0	0	0	0	0	0	0	0	0	0	0	0	0	0	0
OTU_257	0	0	0	0.00181291	0.00682524	0.00802847	0	0	0.00227448	0	0	0	0	0	0	0	0	0	0	0	0	0	0	0	0	0	0.001188	0	0	0	0	0	0	0	0	0	0.0810504	0.087777	0	0.120639	0.0479414	0.0192805	0.04422	0.100399	0.0722892	0.223628	0	0	0
OTU_739	0.0441686	0.0290621	0.0229308	0.00906454	0.0255946	0.0294377	0	0	0	0	0.00211829	0	0	0	0	0	0	0	0	0	0	0	0	0	0	0	0.001188	0	0	0	0	0	0	0	0	0	0	0	0	0	0	0	0	0	0	0.00638937	0	0	0
OTU_564	0.00232466	0	0	0.193981	0.24059	0.219445	0	0	0	0	0	0	0	0	0	0	0	0	0	0	0	0	0	0	0	0	0	0	0	0	0	0	0	0	0.00328084	0	0	0	0	0.0699706	0.0479414	0	0.0325831	0	0	0	0	0	0
OTU_924	0.0325453	0.0792602	0.0458616	0	0.00170631	0	0	0	0	0	0	0	0	0	0	0	0	0	0	0	0	0	0.00314584	0	0	0	0	0	0	0	0	0	0	0	0	0	0.0324202	0	0	0.00241278	0	0	0	0	0	0	0	0	0
OTU_267	0.00464932	0.00264201	0.0038218	0	0	0	0	0	0	0	0	0.00299312	0	0	0	0	0	0	0	0	0	0	0	0	0	0	0	0	0	0	0	0	0	0	0	0	0	0	0	0	0	0	0.0325831	0	0.0192771	0	0	0	0
OTU_1117	0.0836878	0.0951123	0.057327	0.00181291	0	0	0	0	0	0	0	0.00299312	0	0	0	0	0	0	0	0	0	0	0	0	0	0	0	0	0	0	0	0	0	0	0	0	0	0	0	0.00241278	0.00191766	0	0.0069821	0.00244876	0	0	0	0	0
OTU_321	0	0	0	0.0960841	0.127973	0.0401424	0	0	0	0	0	0	0	0	0	0	0	0	0	0	0	0	0	0	0	0	0	0	0	0	0	0.00291053	0	0	0	0	0	0	0	0	0.0230119	0	0.0628389	0.0171413	0	0	0	0	0.0259715
OTU_777	0.0906618	0.0343461	0.0331223	0.0217549	0.0341262	0.0374662	0	0	0	0	0	0	0.0024883	0	0	0	0	0	0	0	0	0	0	0	0	0	0	0	0	0	0	0	0	0	0	0	0	0	0.0386258	0	0	0	0	0.0171413	0	0	0.0600137	0	0.0616823
OTU_970	0.185973	0.198151	0.143955	0.00181291	0.00341262	0.0133808	0	0	0	0	0.00211829	0	0	0	0	0	0	0	0	0	0	0	0	0	0	0	0	0	0	0	0	0	0	0	0	0	0	0	0	0	0	0	0	0	0	0.0127787	0	0	0
OTU_2084	0	0	0	0.0181291	0.022182	0.0240854	0	0.00180753	0	0	0	0	0	0	0	0	0	0	0	0	0	0	0	0	0	0	0	0	0	0	0	0	0	0	0	0	0	0	0	0	0	0	0	0	0	0	0	0	0
OTU_17175	0	0	0	0.0435098	0.0358325	0.00267616	0	0	0	0	0	0	0	0	0	0	0	0	0	0	0	0	0	0	0	0	0.001188	0	0	0	0	0	0	0	0	0	0	0	0	0	0	0	0	0	0	0	0	0	0
OTU_17460	0.0418439	0.0554822	0.0471356	0.0489485	0.0290073	0.0749324	0	0	0	0	0	0	0	0	0	0	0	0	0	0	0	0	0	0	0	0	0.001188	0	0	0	0	0	0	0	0	0	0	0	0	0	0	0	0	0	0	0	0	0	0
OTU_38	0	0	0.00127393	0	0	0	2.32239	0.751934	0.307055	0.582426	4.18361	1.13439	0.0920673	0.402522	0.454983	13.6594	0.381361	0.593447	0	2.03224	4.02939	0.5414	37.5299	0.167675	14.5104	0.0359622	0	0	0.0433276	0.636967	0.0656499	0.0349264	0.151252	1.44513	0.0295276	2.88909	0	0	0	0	0	0	0	0	0	0	0	0.007397	0
OTU_253	0.00232466	0	0	0	0	0	0.612617	0.186176	0.00909794	0.131251	0.281732	0.00299312	0.171693	0.43067	0.0963494	0	0.0198626	0.0123635	0.0250677	0.161188	0.201771	4.26684	0.147855	0.106331	0.583286	0.612556	1.60618	0.00198997	0.476603	0.400218	0.0883749	0.189184	0.0804531	0.175539	0.0426509	0.159145	0	0	0.00214588	0.262993	0.00383531	0	0	0.0244876	0.0289157	0	0	0	0
OTU_96	0	0	0	0	0	0	1.82088	0	0.429878	0.0689067	0.184291	0.0149656	0.0423012	0.0309632	0	0.590972	0	0	0	0	1.13233	0.0416462	0.289417	0.171765	0.473322	0	0.002376	0.312425	0.00361063	0	0.573174	0.144071	0.505246	0.175539	0.295276	0.0652901	0	0	0.324027	0.511509	0.419967	0	0	0.702794	0.0626506	0.00638937	0.0857339	0.103558	0.56488
OTU_16801	0	0	0	0	0	0	0	0	0.00682345	0	0.0190646	0.00897935	0.0149298	0	0	0.0209565	0	0	0.0100271	0	0.210805	0	0	0.0163586	0.0956206	0.00119874	0	0.0139298	0.0108319	0	0.194425	0.00145526	0	0	0.0164042	0.0163225	0	0	1.53859	0	3.27344	0	0	1.86351	0.828916	0.0575043	0	0	11.6904
OTU_1004	0.00232466	0.00792602	0.00636967	0	0	0	0.0756126	0	0.0432152	0.0131251	0.00211829	0	0.0174181	0.00844452	0.11776	0	0.0119175	0.00412116	0	0	0	0	0.00629168	0.0408964	0.0430293	0.00119874	0.0724681	0	0.00361063	0.0112737	0.00757499	0.00145526	0.00643625	0.0163292	0.00656168	0	0	0	0	0	0	0	0.0209463	0	0	0	0	0	0
OTU_258	0.00697399	0.00528402	0.00636967	0	0	0	0.0385779	0	0.0136469	0.00328127	0	0	0.0024883	0.00562968	0.0802912	0.00419129	0	0	0.0200541	0	0.012046	0.00378601	0.0125834	0.0531654	0	0	0.0760321	0	0	0	0.01515	0	0	0.0122469	0.0229659	0.00408063	0	0	0	0	0	0	0.00465473	0	0	0	0	0	0
OTU_1505	0.013948	0.0792602	0.0229308	0	0	0	0.0123449	0	0.00909794	0	0	0	0	0	0	0	0	0	0	0	0	0.0151441	0	0	0	0.00119874	0.0986041	0	0	0	0	0	0	0	0.00328084	0	0	0.0146295	0	0	0	0.0231365	0.04422	0.0269364	0	0.00638937	0	0	0
OTU_972	0.0302206	0.00528402	0.0076436	0	0	0	0.0493797	0	0	0	0	0	0	0	0.00535275	0	0.00397251	0	0	0	0	0	0	0	0	0	0.010692	0	0	0	0	0	0	0	0	0.00408063	0	0	0	0	0	0	0	0	0	0.0127787	0	0	0
OTU_7010	0.132506	0.126816	0.124846	0	0	0	0	0.00723014	0	0	0.00211829	0	0.0124415	0.00281484	0	0	0	0	0	0	0	0.0227161	0	0	0	0.00119874	0	0	0	0	0.002525	0	0	0	0	0.00408063	0	0	0	0	0	0	0	0	0	0	0	0	0
OTU_215	0.832229	1.01453	0.817866	0.059826	0.0750776	0.0963417	0	0	0	0	0.00211829	0	0	0.00281484	0	0	0	0	0.00501354	0	0	0.00757203	0	0	0	0	0	0	0	0	0	0.00145526	0.00321812	0	0	0	0	0	0	0	0	0	0	0	0	0	0	0	0
OTU_556	0.227817	0.211361	0.19746	0.0435098	0.0307136	0.0347901	0	0	0	0	0.00211829	0	0	0	0	0	0	0	0	0	0	0.00757203	0	0	0	0	0.00594001	0	0	0	0	0	0	0	0	0	0	0.0438885	0	0	0	0	0	0	0	0	0	0	0
OTU_16517	0.0255713	0.0184941	0.0242047	0.0271936	0.027301	0.0374662	0	0	0.00227448	0	0	0	0.00746491	0	0	0	0	0	0	0	0	0	0	0	0	0	0	0	0	0	0	0	0	0	0	0	0	0	0	0	0	0	0	0	0	0	0	0	0
OTU_434	0.481205	0.356671	0.345236	0.00725163	0.00511893	0.00267616	0	0	0	0	0	0	0	0	0	0	0	0	0	0	0	0.00378601	0	0	0	0	0	0	0	0	0	0.00145526	0	0.0040823	0	0	0.0291781	0	0	0	0	0	0	0	0	0	0	0	0
OTU_994	0.125532	0.121532	0.121024	0	0.00170631	0	0	0	0	0	0	0	0	0	0	0	0	0	0	0	0	0.00378601	0	0	0	0	0	0	0	0	0	0	0	0	0	0	0	0	0	0	0	0	0	0	0	0	0	0	0
OTU_66	0	0	0	0	0.00170631	0	0	0.115682	0.46172	0.780942	0	1.08051	1.23918	0.00281484	0	0.142504	0.0119175	0.00824232	18.8308	0	1.90026	0	0.210771	0.314903	0	0.335647	1.95783	0.0577091	0.158868	4.26335	0.893849	0	0	0	0.082021	0	0	0.226757	0	0	0	0	0	0	0	0	0	0	0
OTU_182	0	0	0	0	0	0	0.0200605	0	0	0	0	0.140676	0.00497661	0	0	0	0.00397251	0.230785	0.0952572	0.0221239	0	0	0.0692085	0	0	0.0155836	0.002376	0	0	0.9733	0.2424	0.0203737	0	0	0	0.00408063	0	0	0	0	0.0498591	0	0	0	0	0.0127787	0	0	0
OTU_248	0	0	0	0	0	0	0	0.0596486	0	0.0836724	0.0529571	0.00299312	0	0	0.224815	0	0	0.0453328	0	0	0.611335	0.011358	0.0849377	0.057255	0	0	0.020196	0	0	0.0732793	0.03535	0	0.10298	0	0.00984252	0.0285644	0.0421462	0	0.326173	1.20156	0	0.0578414	0.0325831	0.183657	0.226506	0.0319468	0	0	5.2365
OTU_160	0.00464932	0	0.00127393	0	0	0.0133808	0	0	0	0	0	0.00598623	0	0.0140742	0	0	0	0	0	0	0	0	0.00629168	0	0.0191241	0	0	0	0	0	0.01515	0	0	0	0	0.00816127	0	0	0	0	0	0	0	0	0	0	0	0	0
OTU_84	0	0	0	0	0	0	0	0	0.00909794	0	0	0	0	0	0.0107055	0	0	0	0	0.00316056	0	0	0	0	0	0	0.00475201	0.0159198	0.00361063	0.00563687	0	0	0	0	0	0	0	0	0	0	0	0	0	0	0	0	0	0	0
OTU_82	0	0	0	0	0	0	0	0	0	0	0	0	0	0	0.021411	0.00838258	0	0	0.00501354	0	0	0	0	0	0	0	0.002376	0.00198997	0.00361063	0.00187896	0	0	0	0	0	0	0	0	0	0	0	0	0	0	0	0	0	0	0
OTU_20040	0.316154	0.451783	0.35288	0.891951	0.854861	0.891161	0	0	0	0.00164064	0.00211829	0.00299312	0.0024883	0	0	0	0	0	0	0	0	0.00378601	0	0.0122689	0	0	0	0	0	0	0.00505	0	0	0.0081646	0	0	0	0	0	0	0	0	0	0	0	0	0	0	0.00649287
OTU_126	0.0232466	0.00264201	0.00254787	1.23459	1.41624	0.361281	0	0	0	0	0	0	0.00746491	0	0	0	0	0	0	0	0	0	0	0.0204482	0	0	0	0	0.00361063	0	0.002525	0	0	0	0.00328084	0	0	0.087777	0.0858351	0.0144767	0.0153412	0.0385609	0.0232737	0.0563215	0	0.00638937	0.0857339	0.458614	0.0454501
OTU_7701	0.153428	0.0766182	0.0980929	0	0.00170631	0	0	0	0.0113724	0.00328127	0.00211829	0	0	0	0	0	0	0	0	0	0	0	0.0157292	0	0	0	0	0	0	0	0	0	0	0	0	0	0	0	0	0	0	0	0.0512021	0	0	0.0127787	0	0	0
OTU_184	0.262687	0.554822	0.357975	0.574692	0.691056	0.851018	0	0	0	0	0	0.00299312	0.00746491	0	0	0	0	0	0	0	0	0.00378601	0	0.00408965	0	0	0	0	0	0	0	0	0.00643625	0	0.00328084	0	0	0.0804623	0.0236046	0	0	0	0	0.0220388	0.00481928	0	0	0	0
OTU_124	0.369621	1.5033	1.03443	0.0217549	0.0887281	2.0767	0	0	0	0	0	0	0	0	0	0	0	0	0	0	0	0	0.00629168	0	0	0	0	0	0	0	0	0	0	0.0081646	0.00984252	0	0	0	0	0	0	0	0	0.0318339	0	0	0	0	0
OTU_168	0	0	0	1.49565	1.57492	1.65119	0	0	0	0	0	0	0.00497661	0	0	0	0	0	0	0	0	0	0	0	0	0	0.001188	0	0	0	0.0101	0.00145526	0	0	0.00328084	0	0	0	0	0	0	0	0	0	0	0	0	0	0
OTU_228	0.00232466	0.00264201	0.0152872	0.609137	0.626216	0.904541	0	0	0	0	0	0.00598623	0.00995322	0	0	0	0	0	0	0	0	0	0	0	0	0	0	0	0	0	0.00505	0	0	0	0	0	0	0	0	0.0844472	0	0	0	0	0.0144578	0	0	0	0
OTU_244	0.850826	0.536328	0.820414	0.00181291	0.0153568	0.0187331	0	0	0	0	0.00635485	0	0	0.00562968	0	0	0	0	0	0	0	0.00378601	0	0	0	0	0	0	0	0	0.002525	0	0	0	0	0	0	0	0	0	0	0	0	0	0	0	0	0	0
OTU_547	0.00697399	0.00528402	0.00254787	0.337201	0.435109	1.17216	0	0	0	0	0	0.00299312	0	0	0	0	0	0	0	0	0	0	0.00629168	0	0	0	0	0	0	0	0	0	0	0	0.00656168	0	0	0	0	0	0	0	0	0	0	0	0	0	0
OTU_243	0.0302206	0.0317041	0.0114654	0	0	0.00535232	0	0	0	0	0	0	0	0	0.00535275	0	0	0	0	0	0	0	0	0	0.00478103	0	0	0.00198997	0	0	0.002525	0	0	0	0	0	0	0	0	0	0	0	0	0	0	0	0	0	0
OTU_135	0	0	0	0	0	0	0	0	0.00227448	0	0	0	0	0	0.00535275	0	0	0	0	0.00316056	0	0	0	0	0	0	0.002376	0	0	0	0	0	0	0	0	0	0	0	0	0	0	0	0	0	0	0	0	0	0
OTU_371	0.0116233	0.570674	0.606393	0	0.0477767	0.246207	0	0	0	0	0.00211829	0	0	0	0	0	0	0	0	0	0	0.00378601	0.00314584	0	0	0	0	0	0	0	0	0	0	0	0	0.00408063	0	0	0	0.0747961	0	0	0	0	0	0	0	0	0
OTU_520	0.0116233	0.00528402	0.00254787	0.215736	0.344675	0.066904	0	0	0	0	0	0	0	0	0	0	0	0	0	0	0	0	0	0.00817929	0	0	0	0	0	0	0	0	0	0	0	0	0	0	0	0	0	0	0	0	0	0	0	0	0
OTU_2067	0	0	0	0	0.0102379	0	0	0	0	0	0	0	0	0.00281484	0	0	0	0	0	0	0	0	0	0	0.00478103	0	0	0	0	0	0	0	0	0	0	0	0	0	0	0.00241278	0	0	0	0	0	0	0	0	0
OTU_446	0.00697399	0.00264201	0.0203829	0.0562001	0.107498	0.0588755	0	0	0	0	0	0	0	0	0	0	0	0	0	0	0	0	0	0	0	0	0	0	0	0	0	0	0	0.0040823	0.00328084	0	0.0324202	0	0	0	0	0	0	0	0	0	0	0	0
OTU_1131	0.0116233	0.0237781	0.0229308	0.0815809	0.0801966	0.0963417	0	0	0	0	0	0	0	0	0	0	0	0	0	0	0	0	0.00314584	0	0	0	0	0	0	0	0	0	0	0.0040823	0	0	0	0	0	0	0	0	0	0	0	0	0	0	0
OTU_2996	0.123207	0.314399	0.138859	0	0	0	0	0	0	0	0	0	0	0	0	0	0	0	0	0	0	0.00378601	0	0	0	0	0	0	0	0	0	0	0.00321812	0	0	0	0	0	0	0	0	0	0	0	0	0	0	0	0
OTU_296	0.550945	1.03303	0.811496	0.0326323	0.0204757	0.0214093	0	0	0	0	0.00635485	0	0	0	0	0	0	0	0	0	0	0	0	0	0	0	0	0	0	0	0	0	0	0	0	0	0	0	0	0	0	0	0	0	0	0	0	0	0
OTU_336	0	0.00264201	0.00254787	0.451414	0.279835	0.47368	0	0	0	0	0	0	0.0024883	0	0	0	0	0	0	0	0	0	0	0	0	0	0	0	0	0	0	0	0	0	0.00328084	0	0	0.0512033	0	0	0	0	0	0	0	0	0	0	0
OTU_1413	0	0	0	0.00543872	0.0102379	0.0856371	0	0	0	0	0	0	0	0	0	0	0	0	0	0	0	0	0	0	0	0	0	0	0	0	0	0.00145526	0	0	0	0.00408063	0	0.0146295	0	0	0	0	0	0	0	0.0127787	0	0	0
OTU_4597	0.0790385	0.129458	0.096819	0.1124	0.138211	0.131132	0	0	0	0	0.00211829	0	0	0	0	0	0	0	0	0	0	0	0	0	0	0	0	0	0	0	0	0	0	0	0.00328084	0	0	0	0	0	0	0	0	0	0	0	0	0	0
OTU_1501	0.00697399	0.010568	0.00127393	0.0163162	0.0136505	0.0133808	0	0	0	0	0	0	0	0	0	0	0	0	0	0	0	0	0	0	0	0	0	0	0	0	0	0	0	0.0040823	0	0	0	0	0	0	0	0	0	0	0	0	0	0	0
OTU_702	0	0	0.00127393	0	0	0	0	0	0	0	0	0	0	0	0	0	0	0	0	0	0	0	0	0	0	0	0	0	0	0.00375791	0	0	0	0	0	0	0	0	0	0	0	0	0	0	0	0	0	0	0
OTU_1462	0	0	0	0	0	0.00535232	0	0	0	0	0	0	0	0	0	0	0	0	0	0	0	0	0	0	0	0	0	0	0.00361063	0	0	0	0	0	0	0	0	0	0	0	0	0	0	0.0146926	0	0	0	0	0
OTU_1842	0.00232466	0.00792602	0.00254787	0.0290065	0.0153568	0.0214093	0	0	0	0	0	0	0	0	0	0	0	0	0	0	0	0	0	0	0	0	0	0	0	0	0	0	0	0	0.00328084	0	0	0	0	0	0	0	0	0	0	0	0	0	0
OTU_697	0.0162726	0.216645	0.332497	0	0	0.00267616	0	0	0	0	0	0	0	0	0	0	0	0	0	0	0	0	0	0	0	0	0	0	0	0	0	0	0.00321812	0	0	0	0	0.0804623	0	0	0	0	0	0	0	0	0	0	0
OTU_222	0	0	0	0.00181291	0	0	0	0	0	0	0	0	0	0	0	0	0	0	0	0.00316056	0	0	0	0	0	0	0	0	0	0	0	0	0	0	0	0	0.184795	0.226757	0	0	0	0.129179	0.144297	0	0.106024	0.498371	0.0257202	0	0
OTU_1045	0	0	0	0.0471356	0.0528956	0.0615516	0	0	0	0	0	0	0	0	0	0	0	0	0	0.00316056	0	0	0	0	0	0	0	0	0	0	0	0	0	0	0	0	0	0	0	0	0	0	0	0	0	0	0	0	0
OTU_748	0.00232466	0	0	0.0453227	0.0836092	0.101694	0	0	0	0	0	0.00299312	0	0	0	0	0	0	0	0	0	0	0	0	0	0	0	0	0	0	0	0	0	0	0	0	0	0	0	0	0	0	0	0	0	0	0	0	0
OTU_1818	0.0278959	0.0317041	0.0203829	0.0725163	0.136505	0.136484	0	0	0	0	0	0	0	0.00281484	0	0	0	0	0	0	0	0	0	0	0	0	0	0	0	0	0	0	0	0	0	0	0	0	0	0	0	0	0	0	0	0	0	0	0
OTU_2944	0.00464932	0.00528402	0.00254787	0.00181291	0.00341262	0	0	0	0	0	0	0	0	0.00281484	0	0	0	0	0	0	0	0	0	0	0	0	0	0	0	0	0	0	0	0	0	0	0	0	0	0	0	0	0	0	0	0	0	0	0
OTU_475	0	0	0	0.0217549	0.00511893	0.0187331	0	0	0	0	0	0	0	0	0	0	0	0	0	0	0	0	0	0	0	0	0	0	0	0	0.002525	0	0	0	0	0	0	0	0	0	0	0	0	0	0	0	0	0	0
OTU_1521	0.020922	0.0422721	0.0280265	0.0326323	0.0238883	0.0214093	0	0	0	0	0	0	0.0024883	0	0	0	0	0	0	0	0	0	0	0	0	0	0	0	0	0	0	0	0	0	0	0	0	0	0	0	0	0	0	0	0	0	0	0	0
OTU_17467	0.00232466	0	0	0.00725163	0.0972597	0.109722	0	0	0	0	0	0	0.0024883	0	0	0	0	0	0	0	0	0	0	0	0	0	0	0	0	0	0	0	0	0	0	0	0.0291781	0	0	0	0	0	0	0	0	0	0	0	0
OTU_454	0	0	0	0	0	0	0	0	0	0	0	0	0	0	0	0	0	0	0	0	0	0	0	0	0	0	0	0	0	0.00187896	0	0	0	0	0	0	0	0	0	0	0	0	0	0	0	0	0	0	0
OTU_499	0	0	0	0.0525743	0.0631335	0.0829609	0	0	0	0.00164064	0	0	0	0	0	0	0	0	0	0	0	0	0	0	0	0	0	0	0	0	0	0	0	0	0	0	0.0226941	0.0146295	0	0	0	0	0.04422	0	0	0.0127787	0	0	0
OTU_1449	0	0	0	0	0.00170631	0.00802847	0	0	0	0	0	0	0	0	0	0	0	0	0	0	0	0	0	0	0	0	0	0	0	0	0	0.00145526	0	0	0	0	0	0	0	0.0699706	0	0	0	0	0	0	0	0	0
OTU_5831	0.0255713	0.0237781	0.0254787	0.0108774	0.00682524	0.0240854	0	0	0	0	0	0	0	0	0	0	0	0	0	0	0	0	0	0	0	0	0	0	0	0	0	0.00145526	0	0	0	0	0	0	0	0	0	0	0.00232737	0	0	0	0	0	0
OTU_224	0	0	0	0	0	0	0.00771557	0.00180753	0.0227448	0.0475784	0.00635485	0.353188	0.057231	0	0.021411	0.00838258	0	0.0164846	0.365988	0.00948167	0	0.0151441	0.00943752	0.0490757	0.210365	0.0131861	0.003564	0.0159198	0.126372	0.0263054	0.0202	0.0043658	0	0.0204115	0.00656168	0.00408063	0.00972605	0.0658328	0.0214588	0.255754	0	0.0674816	0.00232737	0.0244876	0.0144578	0	0	0	0
OTU_14707	0	0	0	0	0	0	0.067897	0.0180753	0.00227448	0.00492191	0	0.00897935	0.0124415	0.0112594	0	0.0125739	0	0.024727	0.360975	0.0221239	0	0.280165	0.0566251	0.143138	0.0478103	0	0.002376	0	0.00361063	0	0.00505	0	0	0	0	0	0	0	0.00214588	0	0.00383531	0	0	0	0.00963855	0.00638937	0	0	0
OTU_140	0	0	0	0	0	0	0	0.00723014	0	0	0	0	0.00995322	0.00844452	0	0	0	0.00824232	0	0	0.00602301	0	0	0	0	0	0	0.00596991	0	0	0.20705	0.0174632	0	0	0.00656168	0.0204032	0.0842924	0.314534	0.658784	0.612846	0.644332	0.0231365	0	0	0.0192771	0	0.0171468	0.251498	0.198033
OTU_553	0.13948	0.182299	0.104463	0.077955	0.0733713	0.0990179	0	0	0	0	0.00211829	0	0	0	0	0	0	0	0	0	0	0	0.00314584	0	0	0	0	0	0	0	0	0	0	0	0	0	0	0	0	0	0	0	0	0	0	0	0	0	0
OTU_1570	0	0	0.00127393	0	0	0	0	0	0	0	0	0	0	0	0	0	0	0	0	0	0	0	0	0	0.00478103	0	0	0	0	0	0	0	0	0	0	0	0	0	0	0	0	0	0	0	0	0	0	0	0
OTU_11864	0	0	0.0038218	0.0181291	0.022182	0.0294377	0	0	0	0	0	0	0	0	0	0	0	0	0	0	0	0.00378601	0	0	0	0	0	0	0	0	0	0	0	0	0	0	0	0	0	0	0	0	0	0	0	0	0	0	0
OTU_20272	0.0441686	0.010568	0.0229308	0.0290065	0.0136505	0.050847	0	0	0	0	0	0	0	0	0	0	0	0	0	0	0	0	0.00314584	0	0	0	0	0	0	0	0	0	0	0	0	0	0	0	0	0	0	0	0	0	0	0	0	0	0
OTU_1364	0	0	0	0.00181291	0.00341262	0.0187331	0	0	0	0	0	0	0	0	0	0	0	0	0	0	0	0	0	0	0	0	0	0	0	0	0	0.00145526	0	0	0	0	0	0	0	0	0	0	0	0	0	0	0	0	0
OTU_2022	0	0	0	0	0	0	0	0	0	0	0	0	0	0	0	0	0	0	0	0	0	0	0	0	0	0	0.001188	0	0	0	0	0	0	0	0	0	0	0	0	0	0	0	0	0	0	0	0	0	0
OTU_265	0	0	0	0	0	0	0	0	0.386662	0	0	0	0.0199064	0	0.0802912	0.0209565	0	0.0618174	1.5943	0	0	2.34354	0	0.0122689	0	0	0.028512	0	0.0108319	0.00187896	0	0	0	0	0	0	0	0	0	0	0	0	0	0	0	0	0	0	0
OTU_194	0.00232466	0	0	0	0	0	0	0.00361507	0	0.77602	0	0.0329243	0.111974	0	0.219463	0.0209565	0.0913677	0	0.461245	0	0	0.50354	0	0	0	0	0	0	0.776285	0	0	0	0	0	0	0	0	0	0	0	0	0	0	0	0	0	0	0	0
OTU_378	0	0.00264201	0	0	0	0.00267616	0	0.0361507	0.0318428	0.0459378	0.00423657	0.0239449	0.0646959	0	0.101702	0.00419129	0	0.0164846	0.110298	0	0.0210805	0.238519	0.0566251	0.0654343	0.0143431	0.00479496	0.14256	0	0.0938764	0	0.0303	0	0.00965437	0.0081646	0	0.0285644	0	0	0	0	0	0	0	0	0	0	0	0	0
OTU_6552	0	0	0	0	0.00170631	0	0.0848713	0.119297	0.0159214	0	0.00211829	0.00299312	0.0024883	0.00562968	0.0481747	0	0	0.00412116	0	0.00632111	0	0	0	0.00817929	0	0.00479496	0.04752	0	0.104708	0.0263054	0.0202	0.0043658	0	0.0081646	0.00656168	0.00816127	0	0	0	0	0	0	0	0	0	0	0	0	0
OTU_229	0.00232466	0.00792602	0	0	0	0	0	0	0.00682345	0	0	0.00299312	0.00497661	0.00281484	0	0	0	0	0	0	0	0	0	0	0.00478103	0.0335647	0.281556	0	0.0180531	0	0	0	0	0	0	0	0	0	0	0	0	0	0	0	0	0	0	0	0
OTU_1263	0.00464932	0	0	0	0	0	0	0	0.00909794	0.018047	0	0	0	0.00281484	0	0	0	0	0	0	0	0	0.018875	0	0	0.00479496	0.042768	0	0	0	0	0	0	0.0040823	0	0.00408063	0	0	0	0	0	0	0	0	0	0	0	0	0
OTU_738	0.0116233	0.0211361	0.0267526	0	0.00170631	0.00267616	0	0.0307281	0	0	0	0.00598623	0	0	0	0	0	0	0	0	0	0	0	0	0	0.00119874	0.016632	0	0.0216638	0	0	0	0	0	0	0	0	0	0	0	0	0	0	0	0	0	0	0	0
OTU_193	0	0	0	0	0	0	0	0.0108452	0.00227448	0	0	0	0	0	0.00535275	0.0125739	0	0	0.00501354	0	0	0	0	0	0	0	0.014256	0.00397994	0	0	0	0	0	0	0	0	0	0	0	0	0	0	0	0	0	0	0	0	0
OTU_1152	0.00232466	0.00528402	0.0038218	0.0145033	0.0238883	0.0267616	0.0524659	0	0	0	0	0	0	0	0	0	0	0	0	0	0	0	0	0	0	0	0	0	0	0	0	0.00145526	0	0	0	0	0	0	0	0	0	0	0	0	0	0	0	0	0
OTU_107	0	0	0	0	0	0	0	0	0	0	0	0	0	0	0.0107055	0	0	0.0123635	0	0.00316056	0	0	0	0.00817929	0	0	0	0.00994985	0	0.00751583	0	0	0	0	0	0	0	0	0	0	0	0	0	0	0	0	0	0	0
OTU_442	0.0278959	0.0634082	0.0738882	0	0	0.00267616	0	0.00903767	0.00682345	0.0147657	0	0	0	0	0.0107055	0	0.00397251	0	0	0	0	0	0	0	0	0	0	0	0.00361063	0	0	0	0	0	0	0	0	0	0	0	0	0	0	0	0	0	0	0	0
OTU_483	0.00464932	0.01321	0.00891754	0	0	0	0.0262329	0	0	0	0	0	0	0	0	0	0	0	0	0	0	0	0	0	0	0	0.003564	0	0.0108319	0	0	0	0	0	0	0.00408063	0	0	0	0	0	0	0	0	0	0	0	0	0
OTU_1975	0.0395193	0.015852	0.0216569	0.0652647	0.109204	0.551289	0.040121	0	0	0	0	0	0	0	0	0	0	0	0	0	0	0	0	0	0	0	0	0	0	0	0	0	0	0	0	0	0	0	0	0	0	0	0	0	0	0	0	0	0
OTU_838	0	0	0	0	0	0	0	0	0.00682345	0	0	0	0	0	0.00535275	0	0	0	0	0	0	0	0	0	0	0	0.00831601	0	0	0	0.01515	0	0	0	0	0.00408063	0	0	0	0	0	0	0	0	0	0	0	0	0
OTU_70	0	0	0	0	0	0	0	0	0.00227448	0	0	0	0	0	0	0	0	0	0	0.00632111	0	0	0	0	0	0	0.002376	0.00397994	0.0108319	0.00187896	0.002525	0	0	0	0	0	0	0	0	0	0	0	0	0	0	0	0	0	0
OTU_153	0	0	0	0	0	0	0	0	0	0	0	0	0	0	0	0	0	0	0.0300812	0	0	0	0	0	0	0	0	0	0	0	0	0	0	0	0	0	0	0	0	0	0	0	0	0	0	0	0	0	0
OTU_2308	0	0	0	0.0489485	0.0460704	0.0481708	0.0154311	0	0	0	0	0	0	0	0	0	0	0	0	0	0	0	0	0	0	0	0	0.0139298	0	0	0	0	0	0	0	0	0	0	0	0	0	0	0	0	0	0	0	0	0
OTU_394	0	0	0	0	0	0.00267616	0	0	0	0	0	0	0	0	0	0	0	0	0	0	0	0	0	0	0	0	0.015444	0	0.00722126	0	0	0	0	0	0	0	0	0	0	0	0	0	0	0	0	0	0	0	0
OTU_1628	0	0	0	0.00543872	0.00682524	0.0214093	0	0.00180753	0	0	0	0	0	0	0	0	0	0	0	0	0	0	0.00314584	0.00817929	0	0	0	0	0.00361063	0	0.002525	0	0	0	0	0	0	0	0	0	0	0	0	0	0	0	0	0	0
OTU_675	0.00464932	0.0317041	0.0280265	0	0	0	0	0	0	0	0	0	0	0.00281484	0	0	0	0	0	0	0	0	0	0	0.00478103	0	0.003564	0	0	0	0	0	0.00321812	0	0	0.00408063	0	0	0	0	0	0	0	0	0	0	0	0	0
OTU_3439	0.0255713	0.0554822	0.0280265	0.00725163	0.00341262	0	0	0	0	0	0	0	0	0	0	0	0	0	0	0	0	0	0	0	0.00478103	0	0	0	0.00722126	0	0.002525	0.00291053	0	0	0	0	0	0	0	0	0	0	0	0	0	0	0	0	0
OTU_220	0	0	0	0	0	0	0	0	0	0	0	0	0	0	0	0	0	0	0	0	0	0	0	0	0	0	0.013068	0	0	0	0	0	0	0	0	0	0	0	0	0	0	0	0	0	0	0	0	0	0
OTU_212	0	0	0	0	0	0	0	0.00180753	0.00227448	0	0	0	0	0	0	0	0	0	0	0	0	0	0	0	0	0	0.001188	0.00397994	0.00361063	0	0	0	0	0	0	0	0	0	0	0	0	0	0	0	0	0	0	0	0
OTU_684	0.141804	0.1321	0.201282	0.101523	0.0904344	0.0990179	0	0	0	0	0.00211829	0	0	0	0.0107055	0	0	0	0	0	0	0	0	0	0	0	0	0	0	0	0	0	0	0	0	0	0	0	0	0	0	0	0	0	0	0	0	0	0
OTU_927	0.00464932	0.00264201	0.00127393	0.039884	0.0238883	0.0454947	0	0	0	0	0	0	0	0	0	0	0	0	0	0	0	0	0	0	0	0.00719243	0.00475201	0	0	0	0	0	0	0	0	0	0	0	0	0	0	0	0	0	0	0	0	0	0
OTU_186	0	0	0	0	0	0	0	0	0	0	0	0	0	0	0	0.00419129	0	0	0	0	0	0	0	0	0	0	0	0.00596991	0	0	0	0	0	0	0	0	0	0	0	0	0	0	0	0	0	0	0	0	0
OTU_3465	0.0185973	0.0607662	0.0445877	0.00181291	0	0.00267616	0	0	0	0	0	0	0	0.00281484	0	0	0	0	0	0	0	0	0	0	0	0	0	0	0	0	0	0	0.00321812	0	0	0.00408063	0	0	0	0	0	0	0	0	0	0	0	0	0
OTU_2406	0	0	0	0	0	0	0	0	0	0	0	0	0	0	0	0	0	0	0	0	0	0	0	0	0.00478103	0	0.00475201	0	0	0	0	0	0	0	0	0	0	0	0	0	0	0	0	0	0	0	0	0	0
OTU_183	0	0	0	0	0	0	0	0	0	0	0	0	0	0	0.00535275	0	0	0	0	0	0	0	0.00314584	0	0	0	0	0	0	0	0	0	0	0	0	0	0	0	0	0	0	0	0	0	0	0	0	0	0
OTU_1030	0	0	0	0	0	0	0	0	0	0	0	0	0	0	0	0	0	0	0	0	0	0	0	0	0	0	0.00831601	0	0	0	0	0	0	0	0	0	0	0	0	0	0	0	0	0	0	0	0	0	0
OTU_1951	0.0116233	0.00792602	0.00891754	0.0471356	0.0392451	0.0561993	0	0	0	0	0	0	0	0	0	0	0	0	0	0	0	0	0	0.00817929	0	0	0	0	0	0	0	0	0	0	0	0	0	0	0	0	0	0	0	0	0	0	0	0	0
OTU_8473	0	0	0	0	0	0	0	0	0	0	0	0	0	0	0	0	0	0	0	0	0	0	0	0	0	0	0	0	0	0	0	0	0	0	0	0.00816127	0	0	0	0	0	0	0	0	0	0	0	0	0
OTU_2380	0	0	0	0.00725163	0.00170631	0.00802847	0	0	0	0	0	0	0	0.00281484	0	0	0	0	0	0	0	0	0	0	0	0	0.00475201	0	0	0	0	0	0	0	0	0	0	0	0	0	0	0	0	0	0	0	0	0	0
OTU_902	0.00697399	0.00264201	0.00254787	0.00181291	0.00341262	0.00535232	0	0	0.00454897	0	0	0.00299312	0	0	0	0	0	0	0	0	0	0	0	0	0	0	0	0	0	0	0	0	0	0	0	0	0	0	0	0	0	0	0	0	0	0	0	0	0
OTU_317	0.632308	0.953765	0.805126	0	0	0.00267616	0	0	0	0	0.00423657	0	0	0	0	0	0	0	0	0	0	0	0	0	0	0	0	0	0	0	0	0	0.00321812	0	0	0	0	0	0	0	0	0	0	0	0	0	0	0	0
OTU_645	0.00232466	0.00264201	0.0038218	0.116026	0.0904344	0.144513	0	0	0	0	0	0	0.0024883	0	0	0	0	0	0	0	0	0	0	0	0.00478103	0	0	0	0	0	0	0	0	0	0	0	0	0	0	0	0	0	0	0	0	0	0	0	0
OTU_1202	0.0255713	0.0475561	0.019109	0.0235678	0.027301	0.0107046	0	0	0	0	0	0	0	0	0	0	0	0	0	0	0	0	0	0	0	0	0.00712801	0	0	0	0	0	0	0	0	0	0	0	0	0	0	0	0	0	0	0	0	0	0
OTU_491	0.497478	0.771466	0.328675	0	0	0	0	0	0	0	0.00211829	0	0	0	0	0	0	0	0	0	0	0	0	0	0	0	0	0	0	0	0	0	0.00321812	0	0	0	0	0	0	0	0	0	0	0	0	0	0	0	0
OTU_2227	0	0	0	0	0	0	0	0	0	0	0	0	0	0	0	0	0	0	0	0	0	0	0	0.00408965	0	0	0.001188	0	0	0	0	0	0	0	0	0	0	0	0	0	0	0	0	0	0	0	0	0	0
OTU_875	0.10461	0.0845443	0.096819	0.00906454	0.0102379	0.0214093	0	0	0	0.00164064	0.00211829	0	0	0	0	0	0	0	0	0	0	0	0	0	0	0	0	0	0	0	0	0	0	0	0	0	0	0	0	0	0	0	0	0	0	0	0	0	0
OTU_4715	0.0674152	0.0396301	0.160516	0.00181291	0.0153568	0.00267616	0	0	0	0	0	0	0	0	0	0	0	0	0	0	0	0	0	0	0	0	0	0	0.00361063	0	0	0	0	0	0	0	0	0	0	0	0	0	0	0	0	0	0	0	0
OTU_828	0.00232466	0	0.00127393	0	0	0	0.151225	0.0234979	0.00909794	0	0	0.00299312	0	0	0.0267637	0	0	0	0.0300812	0	0	0.011358	0	0.00817929	0.0143431	0	0.026136	0	0	0	0	0	0	0	0	0.0122419	0	0	0	0	0	0	0	0	0	0	0	0	0
OTU_906	0.162726	0.110964	0.126119	0	0	0	0	0	0.00227448	0	0	0	0.0024883	0	0.00535275	0.0251477	0	0	0.0200541	0	0	0.0151441	0	0	0.00956206	0.00239748	0	0	0.00361063	0	0.0101	0	0	0	0	0	0	0	0	0	0	0	0	0	0	0	0	0	0
OTU_390	0.00464932	0.010568	0.00636967	0.184917	0.168925	0.275644	0.0354916	0	0	0	0	0	0	0	0	0	0	0.00412116	0	0	0	0	0	0.00408965	0	0.00119874	0	0	0	0	0	0	0	0	0	0	0	0	0	0	0	0	0	0	0	0	0	0	0
OTU_717	0	0	0	0	0	0	0	0	0.00682345	0	0	0	0	0	0	0	0	0	0	0	0	0	0	0	0	0	0.003564	0	0.00361063	0	0.0101	0	0.00321812	0	0	0.00408063	0	0	0	0	0	0	0	0	0	0	0	0	0
OTU_516	0.569542	0.298547	0.355428	0	0	0	0	0	0	0	0.00423657	0	0	0	0	0	0	0	0	0	0	0.00378601	0	0	0	0	0.003564	0	0	0	0	0	0.00321812	0	0	0	0	0	0	0	0	0	0	0	0	0	0	0	0
OTU_3895	0.0162726	0.116248	0.0254787	0	0	0	0	0	0	0	0	0	0	0	0	0	0	0	0	0	0	0	0	0	0	0.00239748	0.003564	0	0	0	0	0	0.00321812	0	0	0	0	0	0	0	0	0	0	0	0	0	0	0	0
OTU_868	0.17435	0.462351	0.416576	0.00362582	0.00170631	0.00535232	0	0	0	0.00164064	0.00423657	0.00299312	0	0	0	0	0	0	0	0	0	0	0	0	0	0	0	0	0	0	0	0	0	0	0	0	0	0	0	0	0	0	0	0	0	0	0	0	0
OTU_396	0.327777	0.377807	0.507026	0	0	0	0.00154311	0	0	0	0	0	0	0	0	0	0	0	0	0	0	0.00378601	0	0	0	0	0.002376	0	0	0	0	0	0	0	0	0	0	0	0	0	0	0	0	0	0	0	0	0	0
OTU_3096	0	0	0	0	0	0	0	0	0	0	0	0	0	0	0	0	0	0	0	0	0	0	0	0	0	0	0.001188	0	0	0	0	0	0	0	0	0.00408063	0	0	0	0	0	0	0	0	0	0	0	0	0
OTU_280	0	0	0	0	0	0.00267616	0	0	0	0	0	0	0	0	0	0	0	0	0	0	0	0	0	0	0	0	0	0	0	0	0	0	0	0	0.00328084	0	0	0	0	0	0	0	0	0	0	0	0	0	0
OTU_173	0	0	0	0	0	0	0	0	0	0	0	0	0	0	0	0	0	0	0	0	0	0	0	0	0	0	0	0	0	0	0	0	0	0	0.00328084	0	0	0	0	0	0	0	0	0	0	0	0	0	0
OTU_1666	0	0	0	0.00362582	0.0187694	0.0107046	0	0	0	0	0	0	0.0024883	0	0	0	0	0	0	0	0	0	0	0	0	0	0	0	0	0	0	0	0	0	0	0	0	0	0	0	0	0	0	0	0	0	0	0	0
OTU_246	0	0	0	0	0	0	0	0	0	0	0	0	0	0.0112594	0	0	0	0	0	0	0	0	0	0	0.0239051	0	0	0	0	0	0	0	0	0	0	0.00816127	0	0	0	0	0	0	0	0	0	0	0	0	0
OTU_273	0	0	0	0	0	0	0	0	0.00227448	0	0	0	0	0	0.00535275	0.00419129	0	0	0	0	0	0	0	0	0	0	0.01188	0.00994985	0	0	0	0	0	0	0	0	0	0	0	0	0	0	0	0	0	0	0	0	0
OTU_760	0	0	0	0	0	0	0	0	0	0	0	0	0	0	0	0	0	0	0	0	0	0	0	0	0.00478103	0	0	0	0	0	0.0101	0	0	0	0	0.00408063	0	0	0	0	0	0	0	0	0	0	0	0	0
OTU_538	0	0	0	0	0	0	0	0	0	0	0	0	0	0	0	0	0	0	0	0	0	0	0	0	0	0	0.01782	0	0	0	0	0	0	0	0	0	0	0	0	0	0	0	0	0	0	0	0	0	0
OTU_601	0	0	0	0.226613	0.223527	0.101694	0	0	0	0	0	0	0.0024883	0.00562968	0	0	0	0	0	0	0	0	0	0.00817929	0	0	0	0	0	0	0	0	0	0	0	0	0	0	0	0	0	0	0	0	0	0	0	0	0
OTU_21981	0	0	0	0.0108774	0.0119442	0.0107046	0	0	0	0	0	0	0	0	0	0	0	0	0	0	0	0	0	0	0	0	0	0	0	0	0.01515	0	0	0	0	0	0	0	0	0	0	0	0	0	0	0	0	0	0
OTU_690	0.0232466	0.0184941	0.00509574	0.00181291	0.00511893	0.0133808	0	0	0	0	0	0	0	0	0	0	0	0	0	0	0	0	0	0	0	0	0	0	0	0	0.0101	0	0	0	0.00328084	0	0	0	0	0	0	0	0	0	0	0	0	0	0
OTU_1062	0	0	0	0	0	0	0	0	0	0	0	0	0	0.00281484	0	0	0	0	0	0	0	0	0	0	0	0	0	0	0	0	0	0	0	0	0	0.00816127	0	0	0	0	0	0	0	0	0	0	0	0	0
OTU_279	0.987981	0.700132	0.779648	0.0181291	0.0443641	0.0802847	0	0	0	0	0.00423657	0	0	0	0	0	0	0	0	0	0	0.00378601	0	0	0	0	0	0	0	0	0	0	0	0	0	0	0	0	0	0	0	0	0	0	0	0	0	0	0
OTU_191	0.0813632	0.0739762	0.0853536	0	0	0	0	0	0	0	0	0	0	0	0	0	0	0	0	0	0	0.00378601	0	0.00408965	0	0	0	0	0	0	0	0	0	0	0	0	0	0	0	0	0	0	0	0	0	0	0	0	0
OTU_2655	0.0232466	0.0184941	0.0216569	0.0126904	0.00682524	0.0214093	0	0	0	0	0	0	0	0	0	0	0	0	0	0	0	0	0	0	0	0	0	0	0	0	0.00757499	0	0	0	0	0	0	0	0	0	0	0	0	0	0	0	0	0	0
OTU_1581	0	0.00792602	0	0	0.00682524	0.0374662	0	0	0	0	0	0	0	0.00281484	0	0	0	0	0	0	0	0	0	0	0	0	0.002376	0	0	0	0	0	0	0	0	0	0	0	0	0	0	0	0	0	0	0	0	0	0
OTU_929	0	0	0	0	0	0	0	0	0	0	0	0	0	0	0	0	0	0	0	0	0	0	0	0	0	0	0	0	0	0	0	0	0	0	0	0.00408063	0	0	0	0	0	0	0	0	0	0	0	0	0
OTU_1182	0	0	0	0.00543872	0.0136505	0.0133808	0	0	0	0	0	0	0	0	0	0	0	0	0	0	0	0	0	0	0	0	0	0	0	0	0	0	0	0	0	0.00408063	0	0	0	0	0	0	0	0	0	0	0	0	0
OTU_1918	0	0	0	0	0	0	0	0	0	0	0	0	0	0	0	0	0	0	0	0	0	0	0	0	0	0	0	0	0	0	0	0	0	0	0	0.00408063	0	0	0	0	0	0	0	0	0	0	0	0	0
OTU_365	0	0	0	0	0	0	0	0	0	0	0	0	0	0	0	0	0	0	0	0	0	0	0	0	0	0	0	0	0	0.00375791	0	0	0	0	0	0	0	0	0	0	0	0	0	0	0	0	0	0	0
OTU_2012	0	0	0	0.00181291	0	0.00267616	0	0	0	0.00164064	0	0	0	0	0	0	0	0	0	0	0	0	0	0	0	0	0	0.00198997	0	0	0	0	0	0	0	0	0	0	0	0	0	0	0	0	0	0	0	0	0
OTU_1697	0	0	0	0.097897	0.071665	0.0454947	0	0	0	0	0	0	0	0	0	0	0	0	0	0	0	0	0	0	0	0	0	0	0	0	0	0	0	0	0.00328084	0	0	0	0	0	0	0	0	0	0	0	0	0	0
OTU_3392	0.190622	0.256275	0.212747	0.0380711	0.0238883	0.0454947	0	0	0	0	0	0	0	0	0	0	0	0	0	0	0	0	0	0	0	0	0	0	0	0	0	0	0.00321812	0	0	0	0	0	0	0	0	0	0	0	0	0	0	0	0
OTU_1385	0.0302206	0.0211361	0.00891754	0	0.00170631	0.00267616	0	0	0	0	0	0	0	0	0	0	0	0	0	0	0	0	0.00314584	0	0	0	0	0	0	0	0	0	0	0	0	0	0	0	0	0	0	0	0	0	0	0	0	0	0
OTU_1813	0	0	0	0.0562001	0.0682524	0.0615516	0	0	0	0	0	0.00299312	0	0	0	0	0	0	0	0	0	0	0	0	0	0	0	0	0	0	0	0	0	0	0	0	0	0	0	0	0	0	0	0	0	0	0	0	0
OTU_3872	0	0	0	0	0	0	0	0	0	0	0	0	0	0.00281484	0	0	0	0	0	0	0	0	0	0	0	0	0	0	0	0	0	0	0	0	0	0	0	0	0	0	0	0	0	0	0	0	0	0	0
OTU_17071	0	0	0	0	0	0	0	0	0	0	0	0	0	0.00281484	0	0	0	0	0	0	0	0	0	0	0	0	0	0	0	0	0	0	0	0	0	0	0	0	0	0	0	0	0	0	0	0	0	0	0
OTU_12870	0	0	0	0.0543872	0.0358325	0.0133808	0	0	0	0	0	0	0.0024883	0	0	0	0	0	0	0	0	0	0	0	0	0	0	0	0	0	0	0	0	0	0	0	0	0	0	0	0	0	0	0	0	0	0	0	0
OTU_3693	0.0116233	0.0184941	0.0178351	0.106962	0.104085	0.0856371	0	0	0	0	0	0	0.0024883	0	0	0	0	0	0	0	0	0	0	0	0	0	0	0	0	0	0	0	0	0	0	0	0	0	0	0	0	0	0	0	0	0	0	0	0
OTU_8782	0	0	0	0.119652	0.107498	0.0133808	0	0	0	0	0	0	0.0024883	0	0	0	0	0	0	0	0	0	0	0	0	0	0	0	0	0	0	0	0	0	0	0	0	0	0	0	0	0	0	0	0	0	0	0	0
OTU_485	0.516075	0.438573	0.326127	0.0145033	0.0153568	0.0160569	0	0	0	0	0	0	0	0	0	0	0	0	0	0	0	0	0	0	0	0	0.002376	0	0	0	0	0	0	0	0	0	0	0	0	0	0	0	0	0	0	0	0	0	0
OTU_398	0	0	0	0.0507614	0.0426577	0.050847	0	0	0	0	0	0	0	0	0	0	0	0	0	0	0	0	0	0	0	0	0	0	0	0	0	0.00145526	0	0	0	0	0	0	0	0	0	0	0	0	0	0	0	0	0
OTU_263	0	0	0	0	0	0	1.22369	0.00180753	0.00454897	0	0	0	0	0	0.181993	0	0	0	0	0	1.89122	0	0	0	0.0525913	0	0	0.151238	0	0.00563687	0	0.0625764	0	0	0	0	0	0	0	0	0	0	0	0	0	0	0	0	0
OTU_9073	0	0	0	0	0	0	0	0.262092	0	0	0	0.00598623	0	0.0140742	0.0374692	0.00838258	0.659437	0	0.130352	0	0.433657	0	0	0.0245379	0	0	0.001188	0	0	0	0.00505	0.0043658	0	0.0040823	1.39436	0	0	0	0	0	0	0	0	0	0	0	0	0	0
OTU_4363	0	0	0	0	0	0	0.0108018	0	0.0659601	0.0328127	0	0.0478899	0.0124415	0	0	0	0.11123	0	0.075203	0	0.030115	0.0870783	0.887127	0.057255	0	0	0	0.161188	0.00722126	0	0.00757499	0.00582106	0	0.0163292	0	0	0	0	0	0	0	0	0	0	0	0	0	0	0
OTU_77	0	0	0	0	0	0	0	0.0054226	0	0	0.00635485	0.0239449	0	0	0	0	0	0	0	0	0	0	0.00943752	0	0.0191241	0	0	0	0	0.512955	0	0.116421	0	0	0	0	0	0	0	0	0	0	0	0	0	0	0	0	0
OTU_276	0	0	0	0	0	0	0	0	0	0	0	0	0.0024883	0	0	0	0	0	0	0	0	0	0	0	0	0	0.01188	0	0	0	0	0	0	0	0	0	0	0	0	0	0	0	0	0	0	0	0	0	0
OTU_17632	0	0	0	0.00362582	0.00341262	0.248883	0	0	0	0	0	0.00299312	0	0	0	0	0	0	0	0	0	0	0.00629168	0	0	0	0	0	0	0	0	0.00145526	0	0	0.00328084	0	0	0	0	0	0	0	0	0	0	0	0	0	0
OTU_759	0.0929865	0.969617	0.327401	0	0	0	0	0	0	0	0.00211829	0	0	0.00281484	0	0	0	0	0	0	0	0	0	0	0	0	0	0	0	0	0	0	0.00321812	0	0	0.00408063	0	0	0	0	0	0	0	0	0	0	0	0	0
OTU_681	0.390543	0.480845	0.211473	0	0	0	0	0	0	0	0.00211829	0	0	0	0	0	0	0	0	0	0	0.00378601	0	0	0	0	0	0	0	0	0	0	0.00321812	0	0	0	0	0	0	0	0	0	0	0	0	0	0	0	0
OTU_550	0.120882	0.911493	0.276444	0	0	0	0	0	0	0	0	0	0	0	0	0	0	0	0	0	0	0	0	0	0.00478103	0	0	0	0	0	0	0	0.00321812	0	0	0	0	0	0	0	0	0	0	0	0	0	0	0	0
OTU_638	0	0	0	0	0	0	0	0	0	0	0	0	0	0.00281484	0	0	0	0	0	0	0	0	0	0	0	0	0	0	0	0	0	0	0	0	0	0.00408063	0	0	0	0	0	0	0	0	0	0	0	0	0
OTU_858	0.0488179	0.108322	0.0993669	0	0	0	0	0	0	0	0.00211829	0	0	0	0	0	0	0	0	0	0	0	0	0	0	0	0	0	0	0	0	0	0.00321812	0	0	0	0	0	0	0	0	0	0	0	0	0	0	0	0
OTU_2948	0	0	0	0	0	0	0	0	0	0	0	0	0	0	0	0	0	0	0	0	0	0	0	0	0	0	0	0	0	0	0	0	0	0	0	0.00408063	0	0	0	0	0	0	0	0	0	0	0	0	0
OTU_893	0.153428	0.166446	0.138859	0	0	0	0	0	0	0	0	0	0	0	0	0	0	0	0	0	0	0.00378601	0	0	0	0	0	0	0	0	0	0	0	0	0	0	0	0	0	0	0	0	0	0	0	0	0	0	0
OTU_1081	0	0	0	0.0670776	0.131386	0.133808	0	0	0	0	0	0	0	0	0	0	0	0	0	0	0	0	0	0	0	0	0	0	0	0	0	0	0	0	0.00328084	0	0	0	0	0	0	0	0	0	0	0	0	0	0
OTU_936	0.0627659	0.116248	0.135037	0.0253807	0.0477767	0.115075	0	0	0	0	0	0	0.0024883	0	0	0	0	0	0	0	0	0	0	0	0	0	0	0	0	0	0	0	0	0	0	0	0	0	0	0	0	0	0	0	0	0	0	0	0
OTU_595	0.316154	0.359313	0.41785	0	0	0	0	0	0	0	0.00211829	0	0	0	0	0	0	0	0	0	0	0	0	0	0	0	0	0	0	0	0	0	0	0	0	0	0	0	0	0	0	0	0	0	0	0	0	0	0
OTU_919	0.013948	0.0237781	0.0318484	0	0	0	0	0.00180753	0	0	0	0	0	0	0	0	0	0	0	0	0	0	0	0	0	0	0	0	0	0	0	0	0	0	0	0	0	0	0	0	0	0	0	0	0	0	0	0	0
OTU_1264	0	0	0.00254787	0.0126904	0.0375388	0.0214093	0	0	0	0.00164064	0	0	0	0	0	0	0	0	0	0	0	0	0	0	0	0	0	0	0	0	0	0	0	0	0	0	0	0	0	0	0	0	0	0	0	0	0	0	0
OTU_352	0	0	0	0	0.00341262	0	0	0	0	0	0	0	0	0	0	0	0	0	0	0	0	0	0	0	0	0	0	0	0	0	0	0	0	0	0	0	0.126439	0.519348	0.0429175	0.0386044	0.149577	0.042417	0.13266	0.0489752	0.240964	0.210849	0	0.266292	0.0844074
OTU_113	0	0.015852	0.00127393	0	0	0	0	0	0	0	0	0	0	0	0	0	0	0	0	0	0	0	0	0	0	0	0	0	0	0	0	0	0	0	0	0	0	0	0	0	0	0	0	0	0	2.03182	0	0	0
OTU_233	0	0	0	0.00181291	0	0	0	0	0	0	0	0	0	0	0	0	0	0	0	0	0	0	0	0	0	0	0	0	0	0	0	0	0	0	0	0	0.0875344	0.13898	0.0214588	0	0	0.0212085	0.0861126	0.0220388	0.0385542	0.121398	0	0	0.0551894
OTU_402	0	0	0	0.00543872	0.0460704	0.0133808	0	0	0	0	0	0	0	0	0	0	0	0	0	0	0	0	0	0	0	0	0	0	0	0	0	0	0	0	0	0	0.0129681	0.0658328	0	0	0	0.00192805	0.0512021	0.0391802	0.0192771	0.146955	0	0	0
OTU_134	0	0	0	0.00362582	0.00170631	0.00267616	0	0	0	0	0	0	0	0	0	0	0	0	0	0	0	0	0	0	0	0	0	0	0	0	0	0	0	0	0	0	0	0	0.0386258	0	0	0	0	0	0	0	0	0.110955	0
OTU_12746	0	0	0.00127393	0.0543872	0.0563082	0.050847	0	0	0	0	0	0	0	0	0	0	0	0	0	0	0	0	0	0	0	0	0	0	0	0	0	0	0	0	0	0	0	0	0	0	0	0	0	0	0	0	0	0	0
OTU_8039	0.00697399	0	0.0038218	0	0	0	0	0	0	0	0	0	0	0	0	0	0	0	0	0	0	0	0	0	0	0	0	0	0	0	0	0	0	0	0	0	0	0	0	0	0	0	0	0	0	0	0.0771605	0	0
OTU_602	0.00464932	0.00264201	0.00127393	0	0.00511893	0.00802847	0	0	0	0	0	0	0	0	0	0	0	0	0	0	0	0	0	0	0	0	0	0	0	0	0	0	0	0	0	0	0.00324202	0.0146295	0.0128753	0	0	0	0	0	0	0	0	0	0
OTU_1076	0	0	0	0.0416969	0.0392451	0.0160569	0	0	0	0	0	0	0	0	0	0	0	0	0	0	0	0	0	0	0	0	0	0	0	0	0	0	0	0	0	0	0	0	0	0	0.0249295	0	0	0	0	0	0	0	0
OTU_1040	0.020922	0.015852	0.00891754	0.0707034	0.0665461	0.066904	0	0	0	0	0	0	0	0	0	0	0	0	0	0	0	0	0	0	0	0	0	0	0	0	0	0	0	0	0	0	0	0	0	0	0	0	0	0	0	0	0	0	0
OTU_1034	0.0162726	0.0264201	0.0076436	0.0235678	0.0375388	0.0481708	0	0	0	0	0	0	0	0	0	0	0	0	0	0	0	0	0	0	0	0	0	0	0	0	0	0	0	0	0	0	0	0	0	0	0	0	0	0	0	0	0	0	0
OTU_288	0.00232466	0	0	0	0	0	0	0	0	0	0	0	0	0	0	0	0	0	0	0	0	0	0	0	0	0	0	0	0	0	0	0	0	0	0	0	0	0	0	0	0	0	0	0	0	0	0	0	0
OTU_674	0.0232466	0.010568	0.0038218	0.0942712	0.102379	0.160569	0	0	0	0	0	0	0	0	0	0	0	0	0	0	0	0	0	0	0	0	0	0	0	0	0	0	0	0	0	0	0.00972605	0	0	0	0	0	0	0	0	0	0	0	0
OTU_2762	0	0.01321	0.00127393	0	0.00511893	0.00267616	0	0	0	0	0	0	0	0	0	0	0	0	0	0	0	0	0	0	0	0	0	0	0	0	0	0	0	0	0	0	0	0	0	0	0	0	0	0	0	0	0	0	0
OTU_2306	0	0.00528402	0.00254787	0.00181291	0.00511893	0.0160569	0	0	0	0	0	0	0	0	0	0	0	0	0	0	0	0	0	0	0	0	0	0	0	0	0	0	0	0	0	0	0	0	0	0	0	0	0	0	0	0	0	0	0
OTU_1489	0	0	0.00636967	0.0489485	0.0699587	0.0481708	0	0	0	0	0	0	0	0	0	0	0	0	0	0	0	0	0	0	0	0	0	0	0	0	0	0	0	0	0	0	0	0	0	0	0	0	0	0	0	0	0	0	0
OTU_1768	0	0	0	0	0.00170631	0	0	0	0	0	0	0	0	0	0	0	0	0	0	0	0	0	0	0	0	0	0	0	0	0	0	0	0	0	0	0	0	0	0	0	0	0	0	0	0	0	0	0	0
OTU_1793	0.0581166	0.0766182	0.0802578	0	0	0.00267616	0	0	0	0	0	0	0	0	0	0	0	0	0	0	0	0	0	0	0	0	0	0	0	0	0	0	0	0	0	0	0	0	0	0	0	0.0212085	0	0	0	0	0	0	0
OTU_1282	0	0	0	0.00181291	0.00511893	0.00267616	0	0	0	0	0	0	0	0	0	0	0	0	0	0	0	0	0	0	0	0	0	0	0	0	0	0	0	0	0	0	0.00648403	0	0	0	0	0	0	0	0	0	0	0	0
OTU_1262	0.00464932	0.00528402	0.00127393	0.00543872	0.00170631	0.00267616	0	0	0	0	0	0	0	0	0	0	0	0	0	0	0	0	0	0	0	0	0	0	0	0	0	0	0	0	0	0	0	0	0	0	0	0	0	0	0	0	0	0	0
OTU_334	0	0	0	0.0145033	0.0324199	0.0347901	0	0	0	0	0	0	0	0	0	0	0	0	0	0	0	0	0	0	0	0	0	0	0	0	0	0	0	0	0	0	0.00972605	0	0	0	0.0287648	0	0	0	0	0.0766724	0	0	0
OTU_185	0.00929865	0.00528402	0.00127393	0	0	0	0	0	0	0	0	0	0	0	0	0	0	0	0	0	0	0	0	0	0	0	0	0	0	0	0	0	0	0	0	0	0.0583563	0	0	0	0	0	0	0	0	0.0319468	0	0	0
OTU_934	0	0	0	0.0145033	0.0153568	0.0347901	0	0	0	0	0	0	0	0	0	0	0	0	0	0	0	0	0	0	0	0	0	0	0	0	0	0	0	0	0	0	0	0	0	0	0	0	0	0	0	0	0	0	0
OTU_21764	0.0185973	0.00792602	0.00509574	0.0507614	0.0409514	0.0187331	0	0	0	0	0	0	0	0	0	0	0	0	0	0	0	0	0	0	0	0	0	0	0	0	0	0	0	0	0	0	0	0	0	0	0	0	0	0	0.0144578	0	0	0	0
OTU_3406	0	0	0	0	0	0.0187331	0	0	0	0	0	0	0	0	0	0	0	0	0	0	0	0	0	0	0	0	0	0	0	0	0	0	0	0	0	0	0	0.029259	0	0	0	0	0	0	0	0	0	0	0
OTU_1105	0	0	0	0	0	0.00267616	0	0	0	0	0	0	0	0	0	0	0	0	0	0	0	0	0	0	0	0	0	0	0	0	0	0	0	0	0	0	0	0	0	0	0	0	0	0	0	0	0	0	0
OTU_814	0.0999605	0.0264201	0.0407659	0.101523	0.098966	0.155217	0	0	0	0	0	0	0	0	0	0	0	0	0	0	0	0	0	0	0	0	0	0	0	0	0	0	0	0	0	0	0	0	0	0	0	0	0	0	0	0	0	0	0
OTU_2395	0	0	0	0.0181291	0.0324199	0.0481708	0	0	0	0	0	0	0	0	0	0	0	0	0	0	0	0	0	0	0	0	0	0	0	0	0	0	0	0	0	0	0	0	0	0	0	0	0	0	0	0	0	0	0
OTU_790	0.00232466	0.00264201	0.00636967	0.0326323	0.0477767	0.0133808	0	0	0	0	0	0	0	0	0	0	0	0	0	0	0	0	0	0	0	0	0	0	0	0	0	0	0	0	0	0	0	0	0	0	0	0	0	0	0	0	0	0	0
OTU_1142	0.0488179	0.0528402	0.0496834	0.0145033	0.0170631	0.0160569	0	0	0	0	0	0	0	0	0	0	0	0	0	0	0	0	0	0	0	0	0	0	0	0	0	0	0	0	0	0	0	0	0	0	0	0	0	0	0	0	0	0	0
OTU_1074	0	0	0	0.0543872	0.0682524	0.0802847	0	0	0	0	0	0	0	0	0	0	0	0	0	0	0	0	0	0	0	0	0	0	0	0	0	0	0	0	0	0	0	0	0	0	0	0	0.0139642	0	0	0	0	0	0.0227251
OTU_754	0.0860125	0.0713342	0.0611488	0	0	0	0	0	0	0	0	0	0	0	0	0	0	0	0	0	0	0	0	0	0	0	0	0	0	0	0	0	0	0	0	0	0	0	0	0	0	0	0	0	0	0	0	0	0
OTU_676	0	0	0	0.190355	0.214995	0.219445	0	0	0	0	0	0	0	0	0	0	0	0	0	0	0	0	0	0	0	0	0	0	0	0	0	0	0	0	0	0	0	0	0.0214588	0	0	0	0	0	0	0	0	0	0
OTU_20402	0	0	0	0.00543872	0.00170631	0.00267616	0	0	0	0	0	0	0	0	0	0	0	0	0	0	0	0	0	0	0	0	0	0	0	0	0	0	0	0	0	0	0	0	0	0	0	0	0	0.00244876	0	0	0	0	0
OTU_284	0	0	0	0	0	0	0	0	0	0	0	0	0	0	0	0	0	0	0	0	0	0	0	0	0	0	0	0	0	0	0	0	0	0	0	0	0	0	0	0	0	0	0	0	0	0	0	0	0
OTU_933	0.0581166	0.0845443	0.0700664	0.039884	0.0443641	0.0374662	0	0	0	0	0	0	0	0	0	0	0	0	0	0	0	0	0	0	0	0	0	0	0	0	0	0	0	0	0	0	0	0	0	0	0	0	0	0	0	0	0	0	0
OTU_1156	0.0255713	0.015852	0.0076436	0.0235678	0.0324199	0.0321139	0	0	0	0	0	0	0	0	0	0	0	0	0	0	0	0	0	0	0	0	0	0	0	0	0	0	0	0	0	0	0	0	0	0	0	0	0	0	0	0	0	0	0
OTU_1184	0.00697399	0	0	0.0743292	0.0784903	0.0802847	0	0	0	0	0	0	0	0	0	0	0	0	0	0	0	0	0	0	0	0	0	0	0	0	0	0	0	0	0	0	0	0	0	0	0	0	0	0	0	0	0	0	0
OTU_5428	0.0278959	0.0396301	0.0280265	0.0126904	0.0102379	0.0160569	0	0	0	0	0	0	0	0	0	0	0	0	0	0	0	0	0	0	0	0	0	0	0	0	0	0	0	0	0	0	0	0	0	0	0.00191766	0	0	0	0	0	0	0	0
OTU_546	0.0255713	0.010568	0.0178351	0.0924583	0.121148	0.176626	0	0	0	0	0	0	0	0	0	0	0	0	0	0	0	0	0	0	0	0	0	0	0	0	0	0	0	0	0	0	0	0	0	0	0	0	0	0	0	0	0	0	0.0259715
OTU_2449	0.00232466	0.00264201	0	0.0126904	0.0204757	0.0294377	0	0	0	0	0	0	0	0	0	0	0	0	0	0	0	0	0	0	0	0	0	0	0	0	0	0	0	0	0	0	0	0	0	0	0	0	0	0	0	0	0	0	0
OTU_6362	0.00929865	0.00264201	0.0076436	0.00181291	0.00170631	0.0160569	0	0	0	0	0	0	0	0	0	0	0	0	0	0	0	0	0	0	0	0	0	0	0	0	0	0	0	0	0	0	0	0	0	0	0	0	0	0	0	0	0	0	0
OTU_2099	0	0	0	0	0	0	0	0	0	0	0	0	0	0	0	0	0	0	0	0	0	0	0	0	0	0	0	0	0	0	0	0	0	0	0	0	0	0	0	0	0	0	0	0	0	0	0	0	0
OTU_1939	0	0.00528402	0	0.0145033	0.0102379	0.0133808	0	0	0	0	0	0	0	0	0	0	0	0	0	0	0	0	0	0	0	0	0	0	0	0	0	0	0	0	0	0	0	0	0	0	0	0	0	0	0	0	0	0	0
OTU_1945	0	0	0	0.0580131	0.0750776	0.0749324	0	0	0	0	0	0	0	0	0	0	0	0	0	0	0	0	0	0	0	0	0	0	0	0	0	0	0	0	0	0	0	0	0	0	0	0	0	0	0	0	0	0	0
OTU_3559	0	0	0	0.039884	0.0324199	0.0321139	0	0	0	0	0	0	0	0	0	0	0	0	0	0	0	0	0	0	0	0	0	0	0	0	0	0	0	0	0	0	0	0	0	0	0	0	0	0	0	0	0	0	0
OTU_2656	0	0	0	0	0	0	0	0	0	0	0	0	0	0	0	0	0	0	0	0	0	0	0	0	0	0	0	0	0	0	0	0	0	0	0	0	0.00324202	0	0	0	0	0	0	0	0	0	0	0	0
OTU_5711	0	0	0.00254787	0	0	0.00535232	0	0	0	0	0	0	0	0	0	0	0	0	0	0	0	0	0	0	0	0	0	0	0	0	0	0	0	0	0	0	0	0	0	0	0	0	0	0	0	0	0	0	0
OTU_2115	0.0162726	0.0211361	0.0076436	0.00906454	0.022182	0.00802847	0	0	0	0	0	0	0	0	0	0	0	0	0	0	0	0	0	0	0	0	0	0	0	0	0	0	0	0	0	0	0	0	0	0	0	0	0	0	0	0	0	0	0
OTU_1476	0	0	0	0.00181291	0.00341262	0.00535232	0	0	0	0	0	0	0	0	0	0	0	0	0	0	0	0	0	0	0	0	0	0	0	0	0	0	0	0	0	0	0	0	0	0	0	0	0	0	0	0	0	0	0
OTU_2787	0	0	0	0.00906454	0.0102379	0.0187331	0	0	0	0	0	0	0	0	0	0	0	0	0	0	0	0	0	0	0	0	0	0	0	0	0	0	0	0	0	0	0	0	0	0	0	0	0	0	0	0	0	0	0
OTU_68	0.0116233	0.01321	0.0203829	0.00181291	0	0	0	0	0	0	0	0	0	0	0	0	0	0	0	0	0	0	0	0	0	0	0	0	0	0	0	0	0	0	0	0	0	0	0	0	0	0	0	0	0	0	0	0	0
OTU_2113	0	0	0.0101915	0	0	0	0	0	0	0	0	0	0	0	0	0	0	0	0	0	0	0	0	0	0	0	0	0	0	0	0	0	0	0	0	0	0	0	0	0	0	0	0	0	0	0	0	0	0
OTU_1982	0	0	0.00891754	0	0	0	0	0	0	0	0	0	0	0	0	0	0	0	0	0	0	0	0	0	0	0	0	0	0	0	0	0	0	0	0	0	0	0	0	0	0	0	0	0	0	0	0	0	0
OTU_261	0	0	0	0	0	0	0	0	0	0	0	0	0	0	0	0	0	0	0	0	0	0	0	0	0	0	0	0	0	0	0	0	0	0	0	0	0	0	0	0	0	0	0	0	0	0	0	0	0
OTU_115	0	0	0	0	0	0	0	0	0	0	0	0	0	0	0	0	0	0	0	0	0	0	0	0	0	0	0	0	0	0	0	0	0	0	0	0	0	0	0	0	0	0	0	0	0	0	0	0	0
OTU_310	0.00232466	0.00528402	0.0178351	0	0	0	0	0	0	0	0	0	0	0	0	0	0	0	0	0	0	0	0	0	0	0	0	0	0	0	0	0	0	0	0	0	0	0	0	0	0	0	0	0	0	0	0	0	0
OTU_2349	0.0302206	0.0528402	0.038218	0.00362582	0.0102379	0.00267616	0	0	0	0	0	0	0	0	0	0	0	0	0	0	0	0	0	0	0	0	0	0	0	0	0	0	0	0	0	0	0	0	0	0	0	0	0	0	0	0	0	0	0
OTU_7972	0.0464932	0.100396	0.0879014	0.00725163	0.00341262	0.00535232	0	0	0	0	0	0	0	0	0	0	0	0	0	0	0	0	0	0	0	0	0	0	0	0	0	0	0	0	0	0	0	0	0	0	0	0	0	0	0	0	0	0	0
OTU_677	0	0	0	0	0	0	0	0	0	0	0	0	0	0	0	0	0	0	0	0	0	0	0	0	0	0	0	0	0	0	0	0	0	0	0	0	0	0	0	0	0	0	0	0	0	0	0	0	0
OTU_385	0	0	0	0	0	0.00267616	0	0	0	0	0	0	0	0	0	0	0	0	0	0	0	0	0	0	0	0	0	0	0	0	0	0	0	0	0	0	0	0	0	0	0	0	0	0	0	0	0	0	0
OTU_180	0	0	0	0	0	0.00267616	0	0	0	0	0	0	0	0	0	0	0	0	0	0	0	0	0	0	0	0	0	0	0	0	0	0	0	0	0	0	0	0	0	0	0	0	0	0	0	0	0	0	0
OTU_1389	0.0860125	0.0713342	0.0484095	0	0	0.00267616	0	0	0	0	0	0	0	0	0	0	0	0	0	0	0	0	0	0	0	0	0	0	0	0	0	0	0	0	0	0	0	0	0	0	0	0	0	0	0	0	0	0	0
OTU_1396	0	0	0	0	0	0	0	0	0	0	0	0	0	0	0	0	0	0	0	0	0	0	0	0	0	0	0	0	0	0	0	0	0	0	0	0	0	0	0	0	0	0	0	0	0	0	0	0	0
OTU_2619	0	0	0	0.0507614	0.0528956	0.0695801	0	0	0	0	0	0	0	0	0	0	0	0	0	0	0	0	0	0	0	0	0	0	0	0	0	0	0	0	0	0	0	0	0	0	0	0	0	0	0	0	0	0	0
OTU_3329	0	0	0	0.0471356	0.0443641	0.0347901	0	0	0	0	0	0	0	0	0	0	0	0	0	0	0	0	0	0	0	0	0	0	0	0	0	0	0	0	0	0	0	0	0	0	0	0	0	0	0	0	0	0	0
OTU_1675	0	0	0	0	0	0.00535232	0	0	0	0	0	0	0	0	0	0	0	0	0	0	0	0	0	0	0	0	0	0	0	0	0	0	0	0	0	0	0	0	0	0	0	0	0	0	0	0	0	0	0
OTU_2240	0	0.00264201	0.00127393	0.0217549	0.00511893	0.0133808	0	0	0	0	0	0	0	0	0	0	0	0	0	0	0	0	0	0	0	0	0	0	0	0	0	0	0	0	0	0	0	0	0	0	0	0	0	0	0	0	0	0	0
OTU_778	0	0	0	0	0.00511893	0.00267616	0	0	0	0	0	0	0	0	0	0	0	0	0	0	0	0	0	0	0	0	0	0	0	0	0	0	0	0	0	0	0	0	0	0	0	0	0	0	0	0	0	0	0
OTU_1448	0	0	0	0	0	0	0	0	0	0	0	0	0	0	0	0	0	0	0	0	0	0	0	0	0	0	0	0	0	0	0	0	0	0	0	0	0	0	0	0	0	0	0	0	0	0	0	0	0
OTU_3010	0	0	0	0.0471356	0.022182	0.050847	0	0	0	0	0	0	0	0	0	0	0	0	0	0	0	0	0	0	0	0	0	0	0	0	0	0	0	0	0	0	0	0	0	0	0	0	0	0	0	0	0	0	0
OTU_2403	0	0	0	0	0	0	0	0	0	0	0	0	0	0	0	0	0	0	0	0	0	0	0	0	0	0	0	0	0	0	0	0	0	0	0	0	0	0	0	0	0	0	0	0	0	0	0	0	0
OTU_1571	0	0	0	0	0	0	0	0	0	0	0	0	0	0	0	0	0	0	0	0	0	0	0	0	0	0	0	0	0	0	0	0	0	0	0	0	0	0	0	0	0	0	0	0	0	0	0	0	0
OTU_1315	0	0.00264201	0.00509574	0.0108774	0.0136505	0.00802847	0	0	0	0	0	0	0	0	0	0	0	0	0	0	0	0	0	0	0	0	0	0	0	0	0	0	0	0	0	0	0	0	0	0	0	0	0	0	0	0	0	0	0
OTU_1515	0.00929865	0.00792602	0	0	0.00341262	0	0	0	0	0	0	0	0	0	0	0	0	0	0	0	0	0	0	0	0	0	0	0	0	0	0	0	0	0	0	0	0	0	0	0	0	0	0	0	0	0	0	0	0
OTU_1397	0	0	0	0	0.00170631	0	0	0	0	0	0	0	0	0	0	0	0	0	0	0	0	0	0	0	0	0	0	0	0	0	0	0	0	0	0	0	0	0	0	0	0	0	0	0	0	0	0	0	0
OTU_989	0	0	0	0	0.00170631	0.0374662	0	0	0	0	0	0	0	0	0	0	0	0	0	0	0	0	0	0	0	0	0	0	0	0	0	0	0	0	0	0	0	0	0	0	0	0	0	0	0	0	0	0	0
OTU_9769	0.00929865	0.00264201	0.00636967	0.0525743	0.0580145	0.0454947	0	0	0	0	0	0	0	0	0	0	0	0	0	0	0	0	0	0	0	0	0	0	0	0	0	0	0	0	0	0	0	0	0	0	0	0	0	0	0	0	0	0	0
OTU_3571	0.00929865	0.00792602	0.0038218	0.00181291	0	0	0	0	0	0	0	0	0	0	0	0	0	0	0	0	0	0	0	0	0	0	0	0	0	0	0	0	0	0	0	0	0	0	0	0	0	0	0	0	0	0	0	0	0
OTU_2522	0.0278959	0.0184941	0.0178351	0.0290065	0.0204757	0.00802847	0	0	0	0	0	0	0	0	0	0	0	0	0	0	0	0	0	0	0	0	0	0	0	0	0	0	0	0	0	0	0	0	0	0	0	0	0	0	0	0	0	0	0
OTU_21185	0.013948	0.10568	0.0649706	0	0	0	0	0	0	0	0	0	0	0	0	0	0	0	0	0	0	0	0	0	0	0	0	0	0	0	0	0	0	0	0	0	0	0	0	0	0	0	0	0	0	0	0	0	0
OTU_3912	0.0511426	0.0819022	0.0547792	0	0.00511893	0.00267616	0	0	0	0	0	0	0	0	0	0	0	0	0	0	0	0	0	0	0	0	0	0	0	0	0	0	0	0	0	0	0	0	0	0	0	0	0	0	0	0	0	0	0
OTU_1417	0.0511426	0.0766182	0.0713403	0	0	0	0	0	0	0	0	0	0	0	0	0	0	0	0	0	0	0	0	0	0	0	0	0	0	0	0	0	0	0	0	0	0	0	0	0	0	0	0	0	0	0	0	0	0
OTU_831	0.0581166	0.0713342	0.0942711	0	0	0	0	0	0	0	0	0	0	0	0	0	0	0	0	0	0	0	0	0	0	0	0	0	0	0	0	0	0	0	0	0	0	0	0	0	0	0	0	0	0	0	0	0	0
OTU_1289	0.0348699	0.103038	0.0929972	0.00362582	0.00341262	0.00535232	0	0	0	0	0	0	0	0	0	0	0	0	0	0	0	0	0	0	0	0	0	0	0	0	0	0	0	0	0	0	0	0	0	0	0	0	0	0	0	0	0	0	0
OTU_1304	0.0767139	0.0951123	0.0840796	0	0	0	0	0	0	0	0	0	0	0	0	0	0	0	0	0	0	0	0	0	0	0	0	0	0	0	0	0	0	0	0	0	0	0	0	0	0	0	0	0	0	0	0	0	0
OTU_559	0.0371946	0.150594	0.0828057	0	0	0	0	0	0	0	0	0	0	0	0	0	0	0	0	0	0	0	0	0	0	0	0	0	0	0	0	0	0	0	0	0	0	0	0	0	0	0	0	0	0	0	0	0	0
OTU_877	0.0906618	0.161162	0.160516	0	0	0	0	0	0	0	0	0	0	0	0	0	0	0	0	0	0	0	0	0	0	0	0	0	0	0	0	0	0	0	0	0	0	0	0	0	0	0	0	0	0	0	0	0	0
OTU_886	0.137155	0.137384	0.140133	0	0	0	0	0	0	0	0	0	0	0	0	0	0	0	0	0	0	0	0	0	0	0	0	0	0	0	0	0	0	0	0	0	0	0	0	0	0	0	0	0	0	0	0	0	0
OTU_653	0.24409	0.361955	0.179625	0	0	0	0	0	0	0	0	0	0	0	0	0	0	0	0	0	0	0	0	0	0	0	0	0	0	0	0	0	0	0	0	0	0	0	0	0	0	0	0	0	0	0	0	0	0
[truncated: 87 more columns]
